# Supplementary material for: A large-scale genome and transcriptome sequencing analysis reveals the mutation landscapes induced by high-activity adenine base editors in plants
Source: Genome Biol. 2022 Feb 9;23:51. doi: 10.1186/s13059-022-02618-w (PMC8826654; doi:10.1186/s13059-022-02618-w)
Supplement: Supplementary file 1 — Additional file 1: Supplementary tables. Table S1, Summary of plants with ABEs. Table S2, Mapping statistics of whole-genome sequencing. Table S3, Summary of sgRNA-dependent on-target and off-target loci. Table S4, Summary of all the homozygous SNVs. Table S5, Summary of all the homozygous indels. Table S6, Summary of genomic SNVs detected through WGS. Table S7, Summary of the overlapping SNVs between each of the plants with whole-genome sequencing. Table S8, Mapping statistics of whole-transcriptome sequencing. Table S9, Summary of all the transcriptomic SNVs. Table S10, Summary of clustered A>G DNA SNVs. Table S11, Primers used to verify DNA SNVs by Sanger sequencing. Table S12, Primers used to verify RNA SNVs by Sanger sequencing. [file 13059_2022_2618_MOESM1_ESM.xlsx]

## Sheet: Table S1
Table S1, Summary of plants with ABEs
# A in red color represents A being editted, 5' lowercase nucleotide represents the mismatch nucleotide, 3'end three blue letters reprepsents PAM sequences
* Indicated the plants germinated from the same callus
ABE editor name	Plant ID	gRNA sequences#	On-target editing efficiency	Targeted genes names	Target gene MSU ID	Target gene Kitaake ID	Forward primers of sequencing	Reverse primers of sequencing
rBE46b	46bAG_s1	GCATGATACATCCCTCAGAATGG gGAACATGAACAGATTGATATGG	100% 100%	OsACC OsGS1	LOC_Os05g22940 LOC_Os02g50240	OsKitaake05g101700 OsKitaake02g324400	OsACCase-F1: CTCGCTAACTGGAGAGGCTT OsGS-P4-F1: TGGTATCGGTGCTGACAAGT	OsACCase-R1: ATCCTCAGAGATCCTCCTCCG OsGS-P4-R1: TGAGCTTCTCAATGGCGGAC
	46bAG_s2
	46bAG_s3
	46bGG_s1	GGAAGAATGGAGAACCTAAAAGG gACCTGGAATACAACACCAAAGG	97.92% 97.92%	OsGSK3 OsGSK4	LOC_Os02g14130 LOC_Os06g35530	OsKitaake02g102000 OsKitaake06g181500	OsGSK3-F1:TCGCTTGGATTTATAGTTCTAGTGC OsGSK4-F1: GGAAATGATCCAGTCACAGGT	OsGSK3-R1: TCTCCAAACATTTTGCCTGA OsGSK4-R1: TCGGGAACAAACTCCATGAC
	46bGG_s2
	46bGG_s3
	46bM_s1	gTCGGACATGGAGTTCTTTACGG	0.8723	OsMPK13	LOC_Os02g04230	OsKitaake02g028800	OsMPK13-F1: TGTGTGCCATTACAGTTTCCA	OsMPK13-R1: CCTGAACTCCCTTCGGGTAG
	46bM_s2*
	46bM_s3*
	46bg_s1	no sgRNA	NA	NA	NA	NA	NA	NA
	46bg_s2
	46bg_s3
rBE49b	49bAG_s1	GCATGATACATCCCTCAGAATGG gGAACATGAACAGATTGATATGG	94.44% 97.22%	OsACC OsGS1	LOC_Os05g22940 LOC_Os02g50240	OsKitaake02g102000 OsKitaake06g181500	OsACCase-F1: CTCGCTAACTGGAGAGGCTT OsGS-P4-F1: TGGTATCGGTGCTGACAAGT	OsACCase-R1: ATCCTCAGAGATCCTCCTCCG OsGS-P4-R1: TGAGCTTCTCAATGGCGGAC
	49bAG_s2
	49bAG_s3*
	49bAG_s4*
	49bM_s1	gTCGGACATGGAGTTCTTTACGG	0.814	OsMPK13	LOC_Os02g04230	OsKitaake02g028800	OsMPK13-F1: TGTGTGCCATTACAGTTTCCA	OsMPK13-R1: CCTGAACTCCCTTCGGGTAG
	49bM_s2*
	49bM_s3*
	49bTm_s1	cGCCGAGGCTGAGCAGCTTGTGG	0.9792	OsTms9	LOC_Os09g27620	OsKitaake09g120200	Tms9-F1: ACATGGAGCTGAGGCTGCT	Tms9-R1: TGAGCACGAAGTCGAGGAG
	49bTm_s2
	49bTm_s3
	49bg_s1	no sgRNA	NA	NA	NA	NA	NA	NA
	49bg_s2
	49bg_s3
SpCas9	Cas_s1	gCTCCCTCCTGGAGACCAGACGG	0.5	OsRPM	LOC_Os04g33810	OsKitaake04g121700	OssRNAbip-F1: CCCAAAACCACGAATTCCGC	OssRNAbip-R1: CTCAGGGTGAATGCGTCTCT
	Cas_s2
	Cas_s3
rBE50	50SE_s1	GCCGGACAGCTCCATTGCCCGGA	1	OsSERK2	LOC_Os04g38480	OsKitaake04g153600	OsSERK2-F4: GCACGCATGACTTAGCAAAA	OsSERK2-R4: CCTCCAGATTTGCCAGCTAT
	50SE_s2
	50SE_s3
	50G_s1	gATACAACACCAAAGGATCCAGT	0.3075	OsGSK4	LOC_Os06g35530	OsKitaake06g181500	OsGSK4-F1: GGAAATGATCCAGTCACAGGT	OsGSK4-R1: TCGGGAACAAACTCCATGAC
	50G_s2
	50G_s3
	50DEP_s1	gAAGACAGGATAAACATGTTTGA	0.4583	OsDEP2	LOC_Os07g42410	OsKitaake07g229500	DEP2-F1: AGGTGCATCCAGCAACAAAT	DEP2-R1: CCTCCAAATTGGCAGATGTT
	50DEP_s2
	50DEP_s3
	50bg_s1	no sgRNA	NA	NA	NA	NA	NA	NA
	50bg_s2
	50bg_s3
rBE53	53SE_s1	GCCGGACAGCTCCATTGCCCGGA	1	OsSERK2	LOC_Os04g38480	OsKitaake04g153600	OsSERK2-F4: GCACGCATGACTTAGCAAAA	OsSERK2-R4: CCTCCAGATTTGCCAGCTAT
	53SE_s2
	53SE_s3
	53G_s1	gATACAACACCAAAGGATCCAGT	0.9444	OsGSK4	LOC_Os06g35530	OsKitaake06g181500	OsGSK4-F1: GGAAATGATCCAGTCACAGGT	OsGSK4-R1: TCGGGAACAAACTCCATGAC
	53G_s2
	53G_s3
	53DEP_s1	gAAGACAGGATAAACATGTTTGA	0.7872	OsDEP2	LOC_Os07g42410	OsKitaake07g229500	DEP2-F1: AGGTGCATCCAGCAACAAAT	DEP2-R1: CCTCCAAATTGGCAGATGTT
	53DEP_s2
	53DEP_s3
	53bg_s1	no sgRNA	NA	NA	NA	NA	NA	NA
	53bg_s2
	53bg_s3

## Sheet: Table S2
Table S2, Mapping statistics of whole-genome sequencing
ABE editor name	Plant ID	Number of sequencing read pairs	Number of mapped read pairs	Percentage of mapped red pairs	Genome Coverage
rBE46b	46bAG_s1	58294235	5.71808e+07	0.9809	44.9569				5.71808e+07
	46bAG_s2	51438009	5.04041e+07	0.9799	39.6289				5.04041e+07
	46bAG_s3	51287496	5.02464e+07	0.9797	39.5049
	46bGG_s1	49366292	4.84036e+07	0.9805	38.0561
	46bGG_s2	49117464	4.82088e+07	0.9815	37.9029
	46bGG_s3	50225614	4.93416e+07	0.9824	38.7936
	46bM_s1	57683650	5.65992e+07	0.9812	44.4996
	46bM_s2*	53751140	5.26922e+07	0.9803	41.4279
	46bM_s3*	55726682	5.46512e+07	0.9807	42.968
	46bg_s1	50442083	4.95039e+07	0.9814	38.9211
	46bg_s2	52436625	5.15085e+07	0.9823	40.4972
	46bg_s3	51350836	5.03033e+07	0.9796	39.5496
rBE49b	49bAG_s1	47008380	4.60212e+07	0.979	36.183
	49bAG_s2	55826928	5.47885e+07	0.9814	43.0761
	49bAG_s3*	55503067	5.4332e+07	0.9789	42.7171
	49bAG_s4*	50400376	4.93621e+07	0.9794	38.8097
	49bM_s1	50698122	4.97856e+07	0.982	39.1426
	49bM_s2*	56626520	5.55166e+07	0.9804	43.6485
	49bM_s3*	49640581	4.87371e+07	0.9818	38.3183
	49bTm_s1	52527079	5.15973e+07	0.9823	40.5671
	49bTm_s2	55619963	5.46577e+07	0.9827	42.9732
	49bTm_s3	60507284	4.01163e+07	0.663	31.5404
	49bg_s1	54183146	5.31753e+07	0.9814	41.8077
	49bg_s2	51436328	5.04745e+07	0.9813	39.6842
	49bg_s3	57490992	5.64447e+07	0.9818	44.3781
SpCas9	Cas_s1	50995300	5.00774e+07	0.982	39.372
	Cas_s2	50545853	4.96512e+07	0.9823	39.0369
	Cas_s3	51772828	5.07736e+07	0.9807	39.9194
rBE50	50SE_s1	49643420	4.87052e+07	0.9811	38.2931
	50SE_s2	49045386	4.81086e+07	0.9809	37.8241
	50SE_s3	49432307	4.84832e+07	0.9808	38.1186
	50G_s1	49504369	4.85786e+07	0.9813	38.1937
	50G_s2	49822940	4.88215e+07	0.9799	38.3846
	50G_s3	49445409	4.85702e+07	0.9823	38.1871
	50DEP_s1	58002739	5.69529e+07	0.9819	44.7777
	50DEP_s2	54395959	5.3406e+07	0.9818	41.989
	50DEP_s3	49289502	4.82446e+07	0.9788	37.931
	50bg_s1	51519020	5.03856e+07	0.978	39.6144
	50bg_s2	49722857	4.88179e+07	0.9818	38.3818
	50bg_s3	51919218	5.09224e+07	0.9808	40.0364
rBE53	53SE_s1	54411417	5.34048e+07	0.9815	41.9881
	53SE_s2	51689347	5.06504e+07	0.9799	39.8225
	53SE_s3	49451978	4.82008e+07	0.9747	37.8966
	53G_s1	52637213	5.16687e+07	0.9816	40.6231
	53G_s2	76687134	7.52991e+07	0.9819	59.2019
	53G_s3	52077446	5.11817e+07	0.9828	40.2403
	53DEP_s1	63733909	6.2574e+07	0.9818	49.1971
	53DEP_s2	57476972	5.63734e+07	0.9808	44.3221
	53DEP_s3	52130184	5.11606e+07	0.9814	40.2236
	53bg_s1	84781440	8.32639e+07	0.9821	65.464
	53bg_s2	53468017	5.25323e+07	0.9825	41.3022
	53bg_s3	60611723	5.95328e+07	0.9822	46.8061
Agrobatrium transformation	C2_s1	52831523	5.1833e+07	0.9811	40.7523
	C2_s2	51099364	5.01796e+07	0.982	39.4524
	C2_s3	52029477	5.10929e+07	0.982	40.1705
	C2_s4	52786412	5.18785e+07	0.9828	40.7881
	C2_s5	50684087	4.98022e+07	0.9826	39.1557
	C2_s6	51841349	5.09808e+07	0.9834	40.0823
					0
Tissue culture	C1_s1	51771886	5.08969e+07	0.9831	40.0164
	C1_s2	53408633	5.24953e+07	0.9829	41.2731
	C1_s3	52583940	5.16532e+07	0.9823	40.611
Kitaake background	kit_s1	55718851	5.47438e+07	0.9825	43.0408
	kit_s2	53731994	5.27971e+07	0.9826	41.5103
	kit_s3	52912683	5.20079e+07	0.9829	40.8898
	kit_s4	52935588	5.20516e+07	0.9833	40.9242
	kit_s5	85187545	8.11071e+07	0.9521	63.7683
	kit_s6	85216590	82319226	0.966	64.7213				#VALUE!
	kit_s7	51918508	4.83725e+07	0.9317	38.0316
	kit_s8	51944359	4.94251e+07	0.9515	38.8592
	kit_s9	51922114	4.97985e+07	0.9591	39.1528
	kit_s10	52133387	5.05642e+07	0.9699	39.7547
					41.6853

## Sheet: Table S3
Table S3, Summary of sgRNA-dependent on-target and off-target loci
ID	Sequence	Chromosome	Position	Strand	Mimatch	Mimatch (excluding 5'G)
AG_gRNA1	GCATGATACATCCCTCAGAATGG	Chr5	13070242	-	0	0
AG_gRNA1_off1	tCATGAaACATCCCTaAGAAAGG	Chr1	10983031	-	3	2
AG_gRNA2	tGAACATGAACAGATTGATATGG	Chr2	31832186	-	1	0
AG_gRNA2_off1	GaAAgATGAAaAGATTGATAGGG	Chr1	27989375	+	3	3
AG_gRNA2_off2	GGAACATGAAaAGgTTGATgAGG	Chr2	27856558	+	3	3
AG_gRNA2_off3	GGAgCcTGAACAGATTGATcAGG	Chr4	23053485	+	3	3
GG_gRNA1	GGAAGAATGGAGAACCTAAAAGG	Chr2	7811047	-	0	0
GG_gRNA1_off1	GGAccAATGGAGAACCTAtAGGG	Chr6	4516904	+	3	3
GG_gRNA2	aACCTGGAATACAACACCAAAGG	Chr6	20318089	-	1	0
GG_gRNA1_off1	GAaCTGGAATcCAACAaCAAAGG	Chr3	37724161	-	3	3
bM_gRNA	aTCGGACATGGAGTTCTTTACGG	Chr2	1877750	-	1	0
bTm_gRNA	cGCCGAGGCTGAGCAGCTTGTGG	Chr9	16489397	-	1	0
bTm_gRNA_off1	GGaCGAGGCTGAGCAaCaTGCGG	Chr1	14337497	-	3	3
bTm_gRNA_off2	GGaCGAGGCTGAGCAcCaTGTGG	Chr6	18919166	-	3	3
bTm_gRNA_off3	GGCCGAGGCTGAGgAtCTcGAGG	Chr1	42252313	-	3	3
bTm_gRNA_off4	GGCCGAaGCTGAtCAGCgTGTGG	Chr2	1823794	+	3	3
bTm_gRNA_off5	GGCCGAaGCcGAGCAGCaTGCGG	Chr4	23816217	-	3	3
bTm_gRNA_off6	GGCCGAaGtTGAGCAGCTgGTGG	Chr4	30188103	-	3	3
bTm_gRNA_off7	cGCgGAGGCTGAGgAGCTTGTGG	Chr5	23922379	+	3	2
bTm_gRNA_off8	cGCCGAGGCgGAGCAGCTcGGGG	Chr4	29709507	-	3	2
SE_gRNA	GCCGGACAGCTCCATTGCCCGG	Chr4	24069717	+	0	0
SE_gRNA_off1	GCCGGcCAGCTCCAgTcCCCCG	Chr3	14786780	+	3	3
SE_gRNA_off2	GCCGGACAtCgCCAcTGCCCCG	Chr4	24949466	+	3	3
SE_gRNA_off3	GCCGGAgAGCaCCAcTGCCCCG	Chr8	28055369	-	3	3
SE_gRNA_off4	GCCGGACAGCgCCgTTGCaCAG	Chr12	17416031	+	3	3
G_gRNA	aATACAACACCAAAGGATCCAG	Chr6	20318083	-	1	0
G_gRNA_off1	GATACgACACtAgAGGATCCGG	Chr2	22657001	+	3	3
G_gRNA_off2	cAcACAACACCAtAGGATCCAG	Chr5	23258156	-	3	2
G_gRNA_off3	GAaACAACAtCAAAGtATCCAG	Chr12	7250676	-	3	3
DEP_gRNA	cAAGACAGGATAAACATGTTTG	Chr7	25346073	+	1	0
DEP_gRNA_off1	GAAGAgAGGATAtACtTGTTAG	Chr5	961281	-	3	3
DEP_gRNA_off2	GAAGAatGGATAAAaATGTTCG	Chr7	21296993	+	3	3
DEP_gRNA_off3	GAAGAaAttATAAACATGTTAG	Chr1	43137308	+	3	3
DEP_gRNA_off4	GAAGAaAGGAaAAACcTGTTTG	Chr7	21793464	-	3	3
DEP_gRNA_off5	GAAGAaAGaATAAACATGaTAG	Chr9	15197021	+	3	3
DEP_gRNA_off6	GAAGACAGGAaAAAaATaTTAG	Chr3	21845159	+	3	3
DEP_gRNA_off7	GAAGACAGcATtAACATGgTGG	Chr9	15674557	+	3	3
DEP_gRNA_off8	GAAGtCAGGATtAACAgGTTCG	Chr11	24515531	-	3	3
DEP_gRNA_off9	GAAaACAtGAgAAACATGTTTG	Chr1	44235340	+	3	3
DEP_gRNA_off10	GAAaACAtGAgAAACATGTTTG	Chr9	3201914	+	3	3
DEP_gRNA_off11	GAAcACAGGAaAAACAcGTTTG	Chr11	3886919	-	3	3
DEP_gRNA_off12	aAAGACAaGAaAAACATGTTTG	Chr2	37022884	-	3	2

## Sheet: Table S4
Table S4, Summary of all the homozygous SNVs
ID	Chromosome	Position	Reference_sequence	Alternative_sequence	ALL_Homo	ALL_Hetero	ALL_WT	p-value (ALL)	Control_Homo	Control_Hetero	Control_WT	p-value (Control)	ABE_Homo	ABE_Hetero	ABE_WT	p-value (ABE)
Chr10_13611330	Chr10	13611330	C	A	25	0	30	25.1857	4	0	5	4.29409	21	0	25	20.8972
Chr10_15706939	Chr10	15706939	G	T	4	2	49	15.1926	0	1	8	na	4	1	41	15.9737
Chr10_18641407	Chr10	18641407	A	G	1	1	53	6.02586	1	0	8	4.29409	0	1	45	na
Chr10_19386105	Chr10	19386105	C	T	24	0	31	27.1306	4	0	5	4.29409	20	0	26	22.8406
Chr10_20315006	Chr10	20315006	G	A	25	0	30	25.1857	4	0	5	4.29409	21	0	25	20.8972
Chr10_20871925	Chr10	20871925	C	T	25	0	30	25.1857	4	0	5	4.29409	21	0	25	20.8972
Chr10_2352814	Chr10	2352814	C	T	21	0	34	34.5072	4	0	5	4.29409	17	0	29	30.6302
Chr10_2567064	Chr10	2567064	G	C	1	1	53	6.02586	0	1	8	na	1	0	45	6.64547
Chr10_4811134	Chr10	4811134	T	G	5	1	49	20.1408	0	1	8	na	5	0	41	21.5156
Chr10_6850451	Chr10	6850451	C	T	21	1	33	32.2538	4	0	5	4.29409	17	1	28	28.4045
Chr10_7690308	Chr10	7690308	G	A	4	1	50	16.6995	0	1	8	na	4	0	42	17.8006
Chr11_11456483	Chr11	11456483	G	A	25	0	30	25.1857	4	0	5	4.29409	21	0	25	20.8972
Chr11_19383308	Chr11	19383308	T	C	7	5	43	21.3185	0	1	8	na	7	4	35	22.841
Chr11_28667617	Chr11	28667617	A	T	6	1	48	23.7757	1	0	8	4.29409	5	1	40	19.5611
Chr12_14823945	Chr12	14823945	C	T	9	0	46	39.5481	0	0	9	na	9	0	37	43.1475
Chr12_16008205	Chr12	16008205	T	G	25	0	30	25.1857	4	0	5	4.29409	21	0	25	20.8972
Chr12_18926314	Chr12	18926314	C	A	16	3	36	53.0895	3	0	6	7.29457	13	3	30	47.4653
Chr12_24951239	Chr12	24951239	C	T	1	0	54	7.344	0	0	9	na	1	0	45	6.64547
Chr12_4369654	Chr12	4369654	G	C	24	0	31	27.1306	4	0	5	4.29409	20	0	26	22.8406
Chr12_6064605	Chr12	6064605	G	A	2	0	53	11.3994	1	0	8	4.29409	1	0	45	6.64547
Chr12_9027423	Chr12	9027423	A	G	25	0	30	25.1857	4	0	5	4.29409	21	0	25	20.8972
Chr1_18901435	Chr1	18901435	G	A	3	0	52	15.0152	2	0	7	11.1841	1	0	45	6.64547
Chr1_20374549	Chr1	20374549	G	T	25	0	30	25.1857	4	0	5	4.29409	21	0	25	20.8972
Chr1_31715521	Chr1	31715521	T	G	1	2	52	4.95576	0	0	9	na	1	2	43	4.50911
Chr1_36561484	Chr1	36561484	T	A	13	4	38	73.9844	2	1	6	9.0098	11	3	32	67.1392
Chr1_38924830	Chr1	38924830	G	T	4	3	48	13.8154	0	1	8	na	4	2	40	14.457
Chr1_40121606	Chr1	40121606	A	T	25	0	30	25.1857	4	0	5	4.29409	21	0	25	20.8972
Chr1_40373788	Chr1	40373788	G	A	25	0	30	25.1857	4	0	5	4.29409	21	0	25	20.8972
Chr1_42179605	Chr1	42179605	C	T	5	1	49	20.1408	1	0	8	4.29409	4	1	41	15.9737
Chr1_42345196	Chr1	42345196	C	T	25	0	30	25.1857	4	0	5	4.29409	21	0	25	20.8972
Chr1_8103729	Chr1	8103729	C	T	25	0	30	25.1857	4	0	5	4.29409	21	0	25	20.8972
Chr1_9851418	Chr1	9851418	G	C	25	0	30	25.1857	4	0	5	4.29409	21	0	25	20.8972
Chr2_10380344	Chr2	10380344	G	A	25	0	30	25.1857	4	0	5	4.29409	21	0	25	20.8972
Chr2_14547735	Chr2	14547735	A	C	25	0	30	25.1857	4	0	5	4.29409	21	0	25	20.8972
Chr2_15689039	Chr2	15689039	G	A	25	0	30	25.1857	4	0	5	4.29409	21	0	25	20.8972
Chr2_17012903	Chr2	17012903	G	A	25	0	30	25.1857	4	0	5	4.29409	21	0	25	20.8972
Chr2_23258923	Chr2	23258923	A	C	25	0	30	25.1857	4	0	5	4.29409	21	0	25	20.8972
Chr2_28818758	Chr2	28818758	C	A	24	0	31	27.1306	4	0	5	4.29409	20	0	26	22.8406
Chr2_29409606	Chr2	29409606	G	A	11	0	44	53.7046	2	0	7	11.1841	9	0	37	43.1475
Chr2_7325403	Chr2	7325403	T	A	14	0	41	112.384	3	0	6	7.29457	11	0	35	76.2661
Chr3_13197854	Chr3	13197854	C	T	1	1	53	6.02586	1	0	8	4.29409	0	1	45	na
Chr3_25444909	Chr3	25444909	G	A	23	0	32	29.2946	4	0	5	4.29409	19	0	27	25.0513
Chr3_29711968	Chr3	29711968	G	A	24	0	31	27.1306	4	0	5	4.29409	20	0	26	22.8406
Chr3_33899048	Chr3	33899048	A	T	24	1	30	25.0614	4	0	5	4.29409	20	1	25	20.8436
Chr4_11456761	Chr4	11456761	C	A	1	0	54	7.344	0	0	9	na	1	0	45	6.64547
Chr4_16596098	Chr4	16596098	C	G	2	0	53	11.3994	1	0	8	4.29409	1	0	45	6.64547
Chr4_16775689	Chr4	16775689	C	G	24	0	31	27.1306	4	0	5	4.29409	20	0	26	22.8406
Chr4_18473039	Chr4	18473039	A	G	25	0	30	25.1857	4	0	5	4.29409	21	0	25	20.8972
Chr4_20557167	Chr4	20557167	C	T	24	0	31	27.1306	4	0	5	4.29409	20	0	26	22.8406
Chr4_26260740	Chr4	26260740	C	T	2	0	53	11.3994	1	0	8	4.29409	1	0	45	6.64547
Chr4_34093736	Chr4	34093736	G	A	1	0	54	7.344	0	0	9	na	1	0	45	6.64547
Chr4_35676953	Chr4	35676953	A	T	5	3	47	17.088	0	2	7	na	5	1	40	19.5611
Chr4_798882	Chr4	798882	C	A	16	0	39	60.7154	4	0	5	4.29409	12	0	34	76.7006
Chr5_16939167	Chr5	16939167	C	T	4	1	50	16.6995	1	0	8	4.29409	3	1	42	12.5316
Chr5_18588489	Chr5	18588489	G	A	25	0	30	25.1857	4	0	5	4.29409	21	0	25	20.8972
Chr6_11549342	Chr6	11549342	C	T	23	0	32	29.2946	4	0	5	4.29409	19	0	27	25.0513
Chr6_20355730	Chr6	20355730	C	T	24	0	31	27.1306	4	0	5	4.29409	20	0	26	22.8406
Chr6_28475664	Chr6	28475664	G	A	24	0	31	27.1306	4	0	5	4.29409	20	0	26	22.8406
Chr6_29984710	Chr6	29984710	G	A	10	1	44	43.2609	2	1	6	9.0098	8	0	38	35.882
Chr7_14050484	Chr7	14050484	C	T	25	0	30	25.1857	4	0	5	4.29409	21	0	25	20.8972
Chr7_1517289	Chr7	1517289	G	T	24	0	31	27.1306	4	0	5	4.29409	20	0	26	22.8406
Chr7_19648985	Chr7	19648985	G	A	2	0	53	11.3994	1	0	8	4.29409	1	0	45	6.64547
Chr7_28910314	Chr7	28910314	G	C	25	0	30	25.1857	4	0	5	4.29409	21	0	25	20.8972
Chr8_16264743	Chr8	16264743	C	A	25	0	30	25.1857	4	0	5	4.29409	21	0	25	20.8972
Chr8_17438527	Chr8	17438527	G	A	5	0	50	22.0679	1	0	8	4.29409	4	0	42	17.8006
Chr8_17972839	Chr8	17972839	T	A	1	0	54	7.344	0	0	9	na	1	0	45	6.64547
Chr8_9713349	Chr8	9713349	G	A	25	0	30	25.1857	4	0	5	4.29409	21	0	25	20.8972
Chr9_12744675	Chr9	12744675	C	G	1	1	53	6.02586	1	0	8	4.29409	0	1	45	na
Chr9_648794	Chr9	648794	C	T	25	0	30	25.1857	4	0	5	4.29409	21	0	25	20.8972
Chr9_727018	Chr9	727018	G	T	25	0	30	25.1857	4	0	5	4.29409	21	0	25	20.8972
Chr9_7760070	Chr9	7760070	G	A	9	0	46	39.5481	1	0	8	4.29409	8	0	38	35.882
Chr11_14686169	Chr11	14686169	T	C	1	0	54	7.344	0	0	9	na	1	0	45	6.64547
Chr11_4227354	Chr11	4227354	C	T	1	0	54	7.344	0	0	9	na	1	0	45	6.64547
Chr12_11724081	Chr12	11724081	G	A	1	0	54	7.344	0	0	9	na	1	0	45	6.64547
Chr3_31482923	Chr3	31482923	A	G	3	0	52	15.0152	0	0	9	na	3	0	43	14.2817
Chr4_8714428	Chr4	8714428	A	T	1	0	54	7.344	0	0	9	na	1	0	45	6.64547
Chr7_14525570	Chr7	14525570	A	G	1	0	54	7.344	0	0	9	na	1	0	45	6.64547
Chr9_18910455	Chr9	18910455	C	T	1	0	54	7.344	0	0	9	na	1	0	45	6.64547
Chr12_20587077	Chr12	20587077	C	T	1	0	54	7.344	0	0	9	na	1	0	45	6.64547
Chr12_22719950	Chr12	22719950	C	G	1	0	54	7.344	0	0	9	na	1	0	45	6.64547
Chr1_43192798	Chr1	43192798	A	G	4	1	50	16.6995	1	0	8	4.29409	3	1	42	12.5316
Chr2_23701106	Chr2	23701106	C	T	1	0	54	7.344	0	0	9	na	1	0	45	6.64547
Chr3_15435876	Chr3	15435876	G	A	1	0	54	7.344	0	0	9	na	1	0	45	6.64547
Chr4_5344876	Chr4	5344876	G	A	2	0	53	11.3994	0	0	9	na	2	0	44	10.7251
Chr5_16144727	Chr5	16144727	G	A	1	0	54	7.344	0	0	9	na	1	0	45	6.64547
Chr5_29402664	Chr5	29402664	A	C	1	0	54	7.344	0	0	9	na	1	0	45	6.64547
Chr7_21420661	Chr7	21420661	G	A	2	0	53	11.3994	0	0	9	na	2	0	44	10.7251
Chr10_7391855	Chr10	7391855	C	T	2	0	53	11.3994	0	0	9	na	2	0	44	10.7251
Chr11_28574486	Chr11	28574486	C	T	2	2	51	8.43571	0	0	9	na	2	2	42	7.93962
Chr1_32985006	Chr1	32985006	G	T	1	0	54	7.344	0	0	9	na	1	0	45	6.64547
Chr2_21296842	Chr2	21296842	C	T	1	0	54	7.344	0	0	9	na	1	0	45	6.64547
Chr2_32314214	Chr2	32314214	G	T	3	1	51	13.1405	0	0	9	na	3	1	42	12.5316
Chr4_36366	Chr4	36366	C	T	1	0	54	7.344	0	0	9	na	1	0	45	6.64547
Chr6_14045987	Chr6	14045987	G	C	2	0	53	11.3994	0	0	9	na	2	0	44	10.7251
Chr6_14603693	Chr6	14603693	G	A	1	0	54	7.344	0	0	9	na	1	0	45	6.64547
Chr7_13745381	Chr7	13745381	G	A	1	0	54	7.344	0	0	9	na	1	0	45	6.64547
Chr7_19355610	Chr7	19355610	C	T	3	0	52	15.0152	0	0	9	na	3	0	43	14.2817
Chr7_22424081	Chr7	22424081	G	T	1	0	54	7.344	0	0	9	na	1	0	45	6.64547
Chr7_23354180	Chr7	23354180	C	T	3	2	50	11.8222	0	0	9	na	3	2	41	11.1048
Chr8_13179204	Chr8	13179204	G	C	16	0	39	60.7154	1	0	8	4.29409	15	0	31	38.9834
Chr10_12115966	Chr10	12115966	A	G	1	2	52	4.95576	0	1	8	na	1	1	44	5.33579
Chr11_1829357	Chr11	1829357	T	A	1	1	53	6.02586	1	0	8	4.29409	0	1	45	na
Chr12_11466722	Chr12	11466722	G	A	2	0	53	11.3994	1	0	8	4.29409	1	0	45	6.64547
Chr12_22718403	Chr12	22718403	A	G	1	1	53	6.02586	0	1	8	na	1	0	45	6.64547
Chr1_17921544	Chr1	17921544	A	G	2	0	53	11.3994	1	0	8	4.29409	1	0	45	6.64547
Chr2_9337350	Chr2	9337350	T	G	1	0	54	7.344	0	0	9	na	1	0	45	6.64547
Chr4_13770637	Chr4	13770637	G	A	2	0	53	11.3994	1	0	8	4.29409	1	0	45	6.64547
Chr4_16248440	Chr4	16248440	G	C	2	0	53	11.3994	1	0	8	4.29409	1	0	45	6.64547
Chr4_16933181	Chr4	16933181	G	A	2	0	53	11.3994	1	0	8	4.29409	1	0	45	6.64547
Chr4_7241754	Chr4	7241754	T	C	4	0	51	18.5151	1	0	8	4.29409	3	0	43	14.2817
Chr5_4290933	Chr5	4290933	C	A	1	1	53	6.02586	0	0	9	na	1	1	44	5.33579
Chr5_6963674	Chr5	6963674	C	T	3	0	52	15.0152	1	0	8	4.29409	2	0	44	10.7251
Chr6_14472276	Chr6	14472276	G	A	2	0	53	11.3994	1	0	8	4.29409	1	0	45	6.64547
Chr6_18650516	Chr6	18650516	C	T	2	0	53	11.3994	1	0	8	4.29409	1	0	45	6.64547
Chr7_14541696	Chr7	14541696	C	T	2	0	53	11.3994	1	0	8	4.29409	1	0	45	6.64547
Chr7_14564812	Chr7	14564812	C	T	1	1	53	6.02586	1	0	8	4.29409	0	1	45	na
Chr7_7240057	Chr7	7240057	C	T	1	1	53	6.02586	1	0	8	4.29409	0	1	45	na
Chr8_12314429	Chr8	12314429	C	A	1	1	53	6.02586	0	1	8	na	1	0	45	6.64547
Chr8_21250660	Chr8	21250660	G	T	1	1	53	6.02586	0	1	8	na	1	0	45	6.64547
Chr10_21108716	Chr10	21108716	G	A	1	0	54	7.344	0	0	9	na	1	0	45	6.64547
Chr10_21108717	Chr10	21108717	C	A	1	0	54	7.344	0	0	9	na	1	0	45	6.64547
Chr11_34361	Chr11	34361	G	T	1	0	54	7.344	0	0	9	na	1	0	45	6.64547
Chr1_31126765	Chr1	31126765	A	T	1	0	54	7.344	0	0	9	na	1	0	45	6.64547
Chr2_14814243	Chr2	14814243	G	T	1	0	54	7.344	0	0	9	na	1	0	45	6.64547
Chr2_7194033	Chr2	7194033	G	C	1	0	54	7.344	0	0	9	na	1	0	45	6.64547
Chr3_20028684	Chr3	20028684	T	C	2	0	53	11.3994	0	0	9	na	2	0	44	10.7251
Chr3_20395427	Chr3	20395427	C	T	1	0	54	7.344	0	0	9	na	1	0	45	6.64547
Chr3_3676443	Chr3	3676443	A	T	3	0	52	15.0152	0	0	9	na	3	0	43	14.2817
Chr3_6118001	Chr3	6118001	C	A	2	0	53	11.3994	0	0	9	na	2	0	44	10.7251
Chr4_7251605	Chr4	7251605	C	T	1	0	54	7.344	0	0	9	na	1	0	45	6.64547
Chr6_1287237	Chr6	1287237	G	A	1	0	54	7.344	0	0	9	na	1	0	45	6.64547
Chr6_22096135	Chr6	22096135	C	G	2	0	53	11.3994	0	0	9	na	2	0	44	10.7251
Chr6_5993031	Chr6	5993031	G	A	1	0	54	7.344	0	0	9	na	1	0	45	6.64547
Chr7_11890431	Chr7	11890431	T	G	1	0	54	7.344	0	0	9	na	1	0	45	6.64547
Chr9_10702685	Chr9	10702685	G	A	1	0	54	7.344	0	0	9	na	1	0	45	6.64547
Chr9_2456604	Chr9	2456604	C	T	1	1	53	6.02586	0	0	9	na	1	1	44	5.33579
Chr9_5139745	Chr9	5139745	T	A	1	0	54	7.344	0	0	9	na	1	0	45	6.64547
Chr10_19370642	Chr10	19370642	A	T	2	0	53	11.3994	1	0	8	4.29409	1	0	45	6.64547
Chr11_23628936	Chr11	23628936	T	C	1	0	54	7.344	0	0	9	na	1	0	45	6.64547
Chr1_6305831	Chr1	6305831	A	T	1	0	54	7.344	0	0	9	na	1	0	45	6.64547
Chr2_11425314	Chr2	11425314	C	T	2	0	53	11.3994	0	0	9	na	2	0	44	10.7251
Chr3_20297481	Chr3	20297481	T	G	1	1	53	6.02586	0	0	9	na	1	1	44	5.33579
Chr3_21067470	Chr3	21067470	G	A	1	1	53	6.02586	0	0	9	na	1	1	44	5.33579
Chr6_18759338	Chr6	18759338	A	C	2	0	53	11.3994	0	0	9	na	2	0	44	10.7251
Chr7_21888940	Chr7	21888940	T	C	1	1	53	6.02586	0	0	9	na	1	1	44	5.33579
Chr7_26534157	Chr7	26534157	C	T	1	1	53	6.02586	0	0	9	na	1	1	44	5.33579
Chr9_10185271	Chr9	10185271	A	G	1	0	54	7.344	0	0	9	na	1	0	45	6.64547
Chr9_10185284	Chr9	10185284	G	C	2	0	53	11.3994	1	0	8	4.29409	1	0	45	6.64547
Chr9_10185289	Chr9	10185289	C	T	2	0	53	11.3994	1	0	8	4.29409	1	0	45	6.64547
Chr9_10185300	Chr9	10185300	A	C	2	0	53	11.3994	1	0	8	4.29409	1	0	45	6.64547
Chr9_17398421	Chr9	17398421	T	C	2	1	52	9.80173	0	0	9	na	2	1	43	9.08361
Chr9_7268512	Chr9	7268512	C	T	2	0	53	11.3994	0	0	9	na	2	0	44	10.7251
Chr11_11892086	Chr11	11892086	C	A	1	0	54	7.344	0	0	9	na	1	0	45	6.64547
Chr11_2452547	Chr11	2452547	C	T	1	0	54	7.344	0	0	9	na	1	0	45	6.64547
Chr11_8662952	Chr11	8662952	C	T	1	0	54	7.344	0	0	9	na	1	0	45	6.64547
Chr2_9376660	Chr2	9376660	A	C	1	0	54	7.344	0	0	9	na	1	0	45	6.64547
Chr3_21156183	Chr3	21156183	C	T	1	0	54	7.344	0	0	9	na	1	0	45	6.64547
Chr4_2335790	Chr4	2335790	G	A	1	0	54	7.344	0	0	9	na	1	0	45	6.64547
Chr6_29119848	Chr6	29119848	G	A	1	0	54	7.344	0	0	9	na	1	0	45	6.64547
Chr8_6303211	Chr8	6303211	C	T	1	0	54	7.344	0	0	9	na	1	0	45	6.64547
Chr9_1455235	Chr9	1455235	C	T	1	0	54	7.344	0	0	9	na	1	0	45	6.64547
scaffold_31_35190	scaffold_31	35190	C	T	1	0	54	7.344	0	0	9	na	1	0	45	6.64547
Chr10_17066819	Chr10	17066819	G	A	7	0	48	29.8587	1	0	8	4.29409	6	0	40	25.5966
Chr11_12746543	Chr11	12746543	C	T	1	0	54	7.344	0	0	9	na	1	0	45	6.64547
Chr4_10989883	Chr4	10989883	G	A	1	0	54	7.344	0	0	9	na	1	0	45	6.64547
Chr4_13811240	Chr4	13811240	C	T	1	0	54	7.344	0	0	9	na	1	0	45	6.64547
Chr4_27918678	Chr4	27918678	G	A	1	0	54	7.344	0	0	9	na	1	0	45	6.64547
Chr4_3129798	Chr4	3129798	G	A	1	0	54	7.344	0	0	9	na	1	0	45	6.64547
Chr10_7083168	Chr10	7083168	C	T	1	0	54	7.344	0	0	9	na	1	0	45	6.64547
Chr12_25310450	Chr12	25310450	T	C	1	0	54	7.344	0	0	9	na	1	0	45	6.64547
Chr1_40519089	Chr1	40519089	C	T	1	0	54	7.344	0	0	9	na	1	0	45	6.64547
Chr4_32536031	Chr4	32536031	A	T	1	0	54	7.344	0	0	9	na	1	0	45	6.64547
Chr8_19876345	Chr8	19876345	C	A	1	0	54	7.344	0	0	9	na	1	0	45	6.64547
Chr10_12305357	Chr10	12305357	C	T	1	0	54	7.344	0	0	9	na	1	0	45	6.64547
Chr10_2985447	Chr10	2985447	C	A	1	0	54	7.344	0	0	9	na	1	0	45	6.64547
Chr12_17882533	Chr12	17882533	C	T	1	0	54	7.344	0	0	9	na	1	0	45	6.64547
Chr12_7844908	Chr12	7844908	C	T	1	0	54	7.344	0	0	9	na	1	0	45	6.64547
Chr5_14909006	Chr5	14909006	G	A	1	0	54	7.344	0	0	9	na	1	0	45	6.64547
Chr6_18061344	Chr6	18061344	C	T	1	0	54	7.344	0	0	9	na	1	0	45	6.64547
Chr9_10852108	Chr9	10852108	G	A	1	0	54	7.344	0	0	9	na	1	0	45	6.64547
Chr10_2374935	Chr10	2374935	G	A	1	0	54	7.344	0	0	9	na	1	0	45	6.64547
Chr11_751817	Chr11	751817	G	A	1	0	54	7.344	0	0	9	na	1	0	45	6.64547
Chr1_35125258	Chr1	35125258	G	A	1	0	54	7.344	0	0	9	na	1	0	45	6.64547
Chr2_24892454	Chr2	24892454	G	A	1	0	54	7.344	0	0	9	na	1	0	45	6.64547
Chr4_12331378	Chr4	12331378	G	T	1	0	54	7.344	0	0	9	na	1	0	45	6.64547
Chr5_20738151	Chr5	20738151	A	G	1	0	54	7.344	0	0	9	na	1	0	45	6.64547
Chr5_20739683	Chr5	20739683	C	T	1	0	54	7.344	0	0	9	na	1	0	45	6.64547
Chr7_21716092	Chr7	21716092	T	A	1	0	54	7.344	0	0	9	na	1	0	45	6.64547
Chr7_23423739	Chr7	23423739	C	T	1	0	54	7.344	0	0	9	na	1	0	45	6.64547
Chr8_9796403	Chr8	9796403	C	G	1	0	54	7.344	0	0	9	na	1	0	45	6.64547
Chr10_16840363	Chr10	16840363	A	T	1	0	54	7.344	0	0	9	na	1	0	45	6.64547
Chr10_21613209	Chr10	21613209	C	T	3	0	52	15.0152	0	0	9	na	3	0	43	14.2817
Chr10_8454180	Chr10	8454180	G	T	2	0	53	11.3994	0	0	9	na	2	0	44	10.7251
Chr11_20153179	Chr11	20153179	C	T	1	0	54	7.344	0	0	9	na	1	0	45	6.64547
Chr1_39916035	Chr1	39916035	T	A	2	0	53	11.3994	0	0	9	na	2	0	44	10.7251
Chr1_7833622	Chr1	7833622	G	T	1	0	54	7.344	0	0	9	na	1	0	45	6.64547
Chr3_1688887	Chr3	1688887	C	T	1	0	54	7.344	0	0	9	na	1	0	45	6.64547
Chr3_19173968	Chr3	19173968	C	A	1	0	54	7.344	0	0	9	na	1	0	45	6.64547
Chr3_23031607	Chr3	23031607	A	G	1	0	54	7.344	0	0	9	na	1	0	45	6.64547
Chr4_3851957	Chr4	3851957	A	G	1	0	54	7.344	0	0	9	na	1	0	45	6.64547
Chr5_23789073	Chr5	23789073	C	T	2	1	52	9.80173	0	0	9	na	2	1	43	9.08361
Chr5_26611861	Chr5	26611861	T	C	1	0	54	7.344	0	0	9	na	1	0	45	6.64547
Chr6_6090430	Chr6	6090430	G	A	2	0	53	11.3994	0	0	9	na	2	0	44	10.7251
Chr9_18336596	Chr9	18336596	G	A	2	0	53	11.3994	0	0	9	na	2	0	44	10.7251
Chr10_7082876	Chr10	7082876	C	T	1	0	54	7.344	0	0	9	na	1	0	45	6.64547
Chr11_1047886	Chr11	1047886	C	T	1	0	54	7.344	0	0	9	na	1	0	45	6.64547
Chr11_16305059	Chr11	16305059	A	T	1	0	54	7.344	0	0	9	na	1	0	45	6.64547
Chr11_5358176	Chr11	5358176	G	T	1	0	54	7.344	0	0	9	na	1	0	45	6.64547
Chr12_18389922	Chr12	18389922	C	T	1	0	54	7.344	0	0	9	na	1	0	45	6.64547
Chr1_19328156	Chr1	19328156	T	G	1	0	54	7.344	0	0	9	na	1	0	45	6.64547
Chr1_32269842	Chr1	32269842	C	A	2	0	53	11.3994	0	0	9	na	2	0	44	10.7251
Chr1_32780941	Chr1	32780941	G	A	1	0	54	7.344	0	0	9	na	1	0	45	6.64547
Chr1_39004167	Chr1	39004167	T	C	2	0	53	11.3994	0	0	9	na	2	0	44	10.7251
Chr2_32700525	Chr2	32700525	C	T	1	0	54	7.344	0	0	9	na	1	0	45	6.64547
Chr3_12883800	Chr3	12883800	G	A	1	0	54	7.344	0	0	9	na	1	0	45	6.64547
Chr3_15384107	Chr3	15384107	C	T	1	0	54	7.344	0	0	9	na	1	0	45	6.64547
Chr3_27058780	Chr3	27058780	C	T	1	0	54	7.344	0	0	9	na	1	0	45	6.64547
Chr3_30610972	Chr3	30610972	G	A	1	0	54	7.344	0	0	9	na	1	0	45	6.64547
Chr5_19334213	Chr5	19334213	G	A	1	0	54	7.344	0	0	9	na	1	0	45	6.64547
Chr5_341073	Chr5	341073	G	A	1	0	54	7.344	0	0	9	na	1	0	45	6.64547
Chr7_21716316	Chr7	21716316	T	A	1	0	54	7.344	0	0	9	na	1	0	45	6.64547
Chr8_11008746	Chr8	11008746	G	A	1	0	54	7.344	0	0	9	na	1	0	45	6.64547
Chr10_1374783	Chr10	1374783	C	G	2	0	53	11.3994	0	0	9	na	2	0	44	10.7251
Chr10_18872073	Chr10	18872073	G	T	2	1	52	9.80173	0	0	9	na	2	1	43	9.08361
Chr1_12043442	Chr1	12043442	C	T	1	0	54	7.344	0	0	9	na	1	0	45	6.64547
Chr1_33560833	Chr1	33560833	G	A	3	0	52	15.0152	0	0	9	na	3	0	43	14.2817
Chr2_17165509	Chr2	17165509	C	T	1	0	54	7.344	0	0	9	na	1	0	45	6.64547
Chr2_17193990	Chr2	17193990	C	A	1	0	54	7.344	0	0	9	na	1	0	45	6.64547
Chr2_26064367	Chr2	26064367	G	A	1	0	54	7.344	0	0	9	na	1	0	45	6.64547
Chr3_20256145	Chr3	20256145	G	A	1	0	54	7.344	0	0	9	na	1	0	45	6.64547
Chr4_34273920	Chr4	34273920	C	T	1	0	54	7.344	0	0	9	na	1	0	45	6.64547
Chr5_13894300	Chr5	13894300	A	C	1	0	54	7.344	0	0	9	na	1	0	45	6.64547
Chr5_29436635	Chr5	29436635	G	A	1	0	54	7.344	0	0	9	na	1	0	45	6.64547
Chr5_4375658	Chr5	4375658	C	T	2	1	52	9.80173	0	0	9	na	2	1	43	9.08361
Chr6_13735882	Chr6	13735882	T	A	1	0	54	7.344	0	0	9	na	1	0	45	6.64547
Chr6_2790611	Chr6	2790611	T	A	1	0	54	7.344	0	0	9	na	1	0	45	6.64547
Chr8_19438184	Chr8	19438184	G	A	2	0	53	11.3994	0	0	9	na	2	0	44	10.7251
Chr9_3922050	Chr9	3922050	G	C	1	0	54	7.344	0	0	9	na	1	0	45	6.64547
Chr1_37168861	Chr1	37168861	G	A	1	0	54	7.344	0	0	9	na	1	0	45	6.64547
Chr4_24449319	Chr4	24449319	C	A	1	0	54	7.344	0	0	9	na	1	0	45	6.64547
Chr10_14732179	Chr10	14732179	G	A	1	0	54	7.344	0	0	9	na	1	0	45	6.64547
Chr10_21590647	Chr10	21590647	A	G	1	0	54	7.344	0	0	9	na	1	0	45	6.64547
Chr1_16533649	Chr1	16533649	G	A	1	0	54	7.344	0	0	9	na	1	0	45	6.64547
Chr1_6503560	Chr1	6503560	G	A	1	0	54	7.344	0	0	9	na	1	0	45	6.64547
Chr2_1612191	Chr2	1612191	G	A	1	0	54	7.344	0	0	9	na	1	0	45	6.64547
Chr3_20868388	Chr3	20868388	T	G	1	0	54	7.344	0	0	9	na	1	0	45	6.64547
Chr4_21708797	Chr4	21708797	G	A	1	0	54	7.344	0	0	9	na	1	0	45	6.64547
Chr5_24560825	Chr5	24560825	G	A	1	0	54	7.344	0	0	9	na	1	0	45	6.64547
Chr5_652169	Chr5	652169	C	A	1	0	54	7.344	0	0	9	na	1	0	45	6.64547
Chr7_11939674	Chr7	11939674	C	T	1	0	54	7.344	0	0	9	na	1	0	45	6.64547
Chr10_11322227	Chr10	11322227	C	T	4	3	48	13.8154	0	1	8	na	4	2	40	14.457
Chr11_13383800	Chr11	13383800	C	G	1	0	54	7.344	0	0	9	na	1	0	45	6.64547
Chr11_24913661	Chr11	24913661	G	A	1	0	54	7.344	0	0	9	na	1	0	45	6.64547
Chr12_14117075	Chr12	14117075	C	T	1	0	54	7.344	0	0	9	na	1	0	45	6.64547
Chr2_9511392	Chr2	9511392	C	T	3	1	51	13.1405	0	1	8	na	3	0	43	14.2817
Chr3_26272377	Chr3	26272377	G	A	1	0	54	7.344	0	0	9	na	1	0	45	6.64547
Chr4_15652043	Chr4	15652043	C	T	4	3	48	13.8154	1	0	8	4.29409	3	3	40	9.87272
Chr4_6216985	Chr4	6216985	G	A	3	1	51	13.1405	0	0	9	na	3	1	42	12.5316
Chr6_2958624	Chr6	2958624	A	G	1	0	54	7.344	0	0	9	na	1	0	45	6.64547
Chr6_29588478	Chr6	29588478	C	T	1	0	54	7.344	0	0	9	na	1	0	45	6.64547
Chr7_12043997	Chr7	12043997	T	C	1	0	54	7.344	0	0	9	na	1	0	45	6.64547
Chr9_16934773	Chr9	16934773	C	T	1	0	54	7.344	0	0	9	na	1	0	45	6.64547
Chr10_18116523	Chr10	18116523	C	T	1	0	54	7.344	0	0	9	na	1	0	45	6.64547
Chr12_3028674	Chr12	3028674	G	A	1	0	54	7.344	0	0	9	na	1	0	45	6.64547
Chr12_4799900	Chr12	4799900	C	T	1	0	54	7.344	0	0	9	na	1	0	45	6.64547
Chr1_16972911	Chr1	16972911	C	T	1	0	54	7.344	0	0	9	na	1	0	45	6.64547
Chr4_10510286	Chr4	10510286	C	G	1	0	54	7.344	0	0	9	na	1	0	45	6.64547
Chr6_405060	Chr6	405060	G	A	1	0	54	7.344	0	0	9	na	1	0	45	6.64547
Chr6_9686065	Chr6	9686065	T	A	1	0	54	7.344	0	0	9	na	1	0	45	6.64547
Chr7_12772070	Chr7	12772070	C	A	1	0	54	7.344	0	0	9	na	1	0	45	6.64547
Chr10_7229458	Chr10	7229458	C	T	1	0	54	7.344	0	0	9	na	1	0	45	6.64547
Chr12_12078235	Chr12	12078235	G	T	1	0	54	7.344	0	0	9	na	1	0	45	6.64547
Chr2_17022017	Chr2	17022017	A	C	1	0	54	7.344	0	0	9	na	1	0	45	6.64547
Chr3_1638194	Chr3	1638194	C	T	1	0	54	7.344	0	0	9	na	1	0	45	6.64547
Chr6_6377729	Chr6	6377729	C	T	1	0	54	7.344	0	0	9	na	1	0	45	6.64547
Chr7_1561246	Chr7	1561246	T	A	1	0	54	7.344	0	0	9	na	1	0	45	6.64547
Chr7_6157297	Chr7	6157297	A	G	1	0	54	7.344	0	0	9	na	1	0	45	6.64547
Chr7_8403179	Chr7	8403179	G	C	1	0	54	7.344	0	0	9	na	1	0	45	6.64547
Chr7_9660591	Chr7	9660591	C	T	1	0	54	7.344	0	0	9	na	1	0	45	6.64547
Chr9_8000855	Chr9	8000855	C	A	1	0	54	7.344	0	0	9	na	1	0	45	6.64547
Chr5_2293660	Chr5	2293660	G	A	1	0	54	7.344	0	0	9	na	1	0	45	6.64547
Chr7_18316510	Chr7	18316510	C	T	1	0	54	7.344	0	0	9	na	1	0	45	6.64547
Chr11_14862607	Chr11	14862607	C	T	1	0	54	7.344	0	0	9	na	1	0	45	6.64547
Chr2_30258832	Chr2	30258832	T	A	1	0	54	7.344	0	0	9	na	1	0	45	6.64547
Chr3_31044606	Chr3	31044606	G	A	1	0	54	7.344	0	0	9	na	1	0	45	6.64547
Chr4_17447193	Chr4	17447193	G	A	1	0	54	7.344	0	0	9	na	1	0	45	6.64547
Chr10_14665751	Chr10	14665751	G	A	1	0	54	7.344	0	0	9	na	1	0	45	6.64547
Chr1_34091047	Chr1	34091047	A	C	1	1	53	6.02586	0	0	9	na	1	1	44	5.33579
Chr1_34091048	Chr1	34091048	C	A	1	1	53	6.02586	0	0	9	na	1	1	44	5.33579
Chr6_14576211	Chr6	14576211	C	T	3	0	52	15.0152	0	0	9	na	3	0	43	14.2817
Chr7_11957295	Chr7	11957295	G	A	1	0	54	7.344	0	0	9	na	1	0	45	6.64547
Chr8_10125753	Chr8	10125753	C	T	1	0	54	7.344	0	0	9	na	1	0	45	6.64547
Chr8_7519155	Chr8	7519155	G	A	1	0	54	7.344	0	0	9	na	1	0	45	6.64547
Chr9_8017025	Chr9	8017025	G	T	1	0	54	7.344	0	0	9	na	1	0	45	6.64547
Chr10_12913365	Chr10	12913365	G	T	1	0	54	7.344	0	0	9	na	1	0	45	6.64547
Chr1_968572	Chr1	968572	G	T	1	0	54	7.344	0	0	9	na	1	0	45	6.64547
Chr2_6010205	Chr2	6010205	C	T	1	0	54	7.344	0	0	9	na	1	0	45	6.64547
Chr2_8934384	Chr2	8934384	G	T	1	0	54	7.344	0	0	9	na	1	0	45	6.64547
Chr4_2381377	Chr4	2381377	C	G	1	0	54	7.344	0	0	9	na	1	0	45	6.64547
Chr4_3096389	Chr4	3096389	T	A	1	0	54	7.344	0	0	9	na	1	0	45	6.64547
Chr4_3096390	Chr4	3096390	C	A	1	0	54	7.344	0	0	9	na	1	0	45	6.64547
Chr4_773185	Chr4	773185	C	A	1	0	54	7.344	0	0	9	na	1	0	45	6.64547
Chr4_8107129	Chr4	8107129	C	A	1	0	54	7.344	0	0	9	na	1	0	45	6.64547
Chr5_29898607	Chr5	29898607	A	T	1	0	54	7.344	0	0	9	na	1	0	45	6.64547
Chr6_26396012	Chr6	26396012	G	A	1	0	54	7.344	0	0	9	na	1	0	45	6.64547
Chr7_25928084	Chr7	25928084	C	T	1	0	54	7.344	0	0	9	na	1	0	45	6.64547
Chr8_19219156	Chr8	19219156	T	A	1	0	54	7.344	0	0	9	na	1	0	45	6.64547
Chr8_6484152	Chr8	6484152	C	T	1	0	54	7.344	0	0	9	na	1	0	45	6.64547
Chr9_10192854	Chr9	10192854	C	A	1	0	54	7.344	0	0	9	na	1	0	45	6.64547
Chr9_10574596	Chr9	10574596	T	A	1	0	54	7.344	0	0	9	na	1	0	45	6.64547
Chr9_6428147	Chr9	6428147	C	T	1	0	54	7.344	0	0	9	na	1	0	45	6.64547
Chr10_1698308	Chr10	1698308	G	T	1	0	54	7.344	0	0	9	na	1	0	45	6.64547
Chr10_3520466	Chr10	3520466	C	G	1	0	54	7.344	0	0	9	na	1	0	45	6.64547
Chr10_3569331	Chr10	3569331	C	T	1	0	54	7.344	0	0	9	na	1	0	45	6.64547
Chr12_22367176	Chr12	22367176	C	T	1	0	54	7.344	0	0	9	na	1	0	45	6.64547
Chr12_4135952	Chr12	4135952	G	A	1	0	54	7.344	0	0	9	na	1	0	45	6.64547
Chr2_2893181	Chr2	2893181	A	T	1	0	54	7.344	0	0	9	na	1	0	45	6.64547
Chr3_3686941	Chr3	3686941	G	A	1	0	54	7.344	0	0	9	na	1	0	45	6.64547
Chr4_15474543	Chr4	15474543	C	T	1	0	54	7.344	0	0	9	na	1	0	45	6.64547
Chr6_10132947	Chr6	10132947	G	A	1	0	54	7.344	0	0	9	na	1	0	45	6.64547
Chr6_4597613	Chr6	4597613	C	T	1	0	54	7.344	0	0	9	na	1	0	45	6.64547
Chr7_10418475	Chr7	10418475	G	C	2	0	53	11.3994	0	0	9	na	2	0	44	10.7251
Chr7_14856396	Chr7	14856396	C	G	1	0	54	7.344	0	0	9	na	1	0	45	6.64547
Chr7_28030749	Chr7	28030749	G	A	1	0	54	7.344	0	0	9	na	1	0	45	6.64547
Chr8_13359969	Chr8	13359969	G	A	1	0	54	7.344	0	0	9	na	1	0	45	6.64547
Chr8_15778415	Chr8	15778415	C	T	1	0	54	7.344	0	0	9	na	1	0	45	6.64547
Chr8_19150902	Chr8	19150902	G	A	1	0	54	7.344	0	0	9	na	1	0	45	6.64547
Chr10_14300450	Chr10	14300450	G	A	1	0	54	7.344	0	0	9	na	1	0	45	6.64547
Chr11_28766101	Chr11	28766101	T	G	1	0	54	7.344	0	0	9	na	1	0	45	6.64547
Chr1_13429467	Chr1	13429467	C	T	1	0	54	7.344	0	0	9	na	1	0	45	6.64547
Chr1_28471668	Chr1	28471668	G	T	1	1	53	6.02586	0	0	9	na	1	1	44	5.33579
Chr2_1836558	Chr2	1836558	G	A	1	0	54	7.344	0	0	9	na	1	0	45	6.64547
Chr4_4304006	Chr4	4304006	C	A	1	0	54	7.344	0	0	9	na	1	0	45	6.64547
Chr4_4305776	Chr4	4305776	G	T	1	0	54	7.344	0	0	9	na	1	0	45	6.64547
Chr4_4305778	Chr4	4305778	G	T	1	0	54	7.344	0	0	9	na	1	0	45	6.64547
Chr4_8398814	Chr4	8398814	C	T	1	0	54	7.344	0	0	9	na	1	0	45	6.64547
Chr7_10617459	Chr7	10617459	T	C	1	0	54	7.344	0	0	9	na	1	0	45	6.64547
Chr12_10210454	Chr12	10210454	C	T	1	0	54	7.344	0	0	9	na	1	0	45	6.64547
Chr3_25711449	Chr3	25711449	A	G	1	0	54	7.344	0	0	9	na	1	0	45	6.64547
Chr3_3405867	Chr3	3405867	G	A	1	0	54	7.344	0	0	9	na	1	0	45	6.64547
Chr6_15499650	Chr6	15499650	G	A	1	0	54	7.344	0	0	9	na	1	0	45	6.64547
Chr9_15426711	Chr9	15426711	G	A	1	1	53	6.02586	0	1	8	na	1	0	45	6.64547
Chr9_18960614	Chr9	18960614	G	A	1	0	54	7.344	0	0	9	na	1	0	45	6.64547
Chr3_10920099	Chr3	10920099	G	A	2	0	53	11.3994	0	0	9	na	2	0	44	10.7251
Chr3_35918802	Chr3	35918802	G	T	1	0	54	7.344	0	0	9	na	1	0	45	6.64547
Chr4_19203203	Chr4	19203203	T	A	1	1	53	6.02586	0	0	9	na	1	1	44	5.33579
Chr4_33733348	Chr4	33733348	C	T	1	0	54	7.344	0	0	9	na	1	0	45	6.64547
Chr5_10971355	Chr5	10971355	C	A	1	1	53	6.02586	0	0	9	na	1	1	44	5.33579
Chr5_11256626	Chr5	11256626	C	A	1	1	53	6.02586	0	0	9	na	1	1	44	5.33579
Chr9_13414806	Chr9	13414806	C	A	2	0	53	11.3994	0	0	9	na	2	0	44	10.7251
Chr9_14369885	Chr9	14369885	G	A	2	0	53	11.3994	0	0	9	na	2	0	44	10.7251
Chr10_7613396	Chr10	7613396	G	T	1	0	54	7.344	0	0	9	na	1	0	45	6.64547
Chr12_7821567	Chr12	7821567	C	A	1	0	54	7.344	0	0	9	na	1	0	45	6.64547
Chr2_14675168	Chr2	14675168	G	A	1	0	54	7.344	0	0	9	na	1	0	45	6.64547
Chr5_2033829	Chr5	2033829	C	T	1	0	54	7.344	0	0	9	na	1	0	45	6.64547
Chr6_6503341	Chr6	6503341	C	T	1	0	54	7.344	0	0	9	na	1	0	45	6.64547
Chr8_1665802	Chr8	1665802	C	T	1	0	54	7.344	0	0	9	na	1	0	45	6.64547
Chr8_19700398	Chr8	19700398	G	A	1	0	54	7.344	0	0	9	na	1	0	45	6.64547
Chr8_23000834	Chr8	23000834	T	C	1	0	54	7.344	0	0	9	na	1	0	45	6.64547
Chr10_60697	Chr10	60697	T	A	1	0	54	7.344	0	0	9	na	1	0	45	6.64547
Chr3_45093	Chr3	45093	C	T	1	0	54	7.344	0	0	9	na	1	0	45	6.64547
Chr6_14098853	Chr6	14098853	C	T	1	0	54	7.344	0	0	9	na	1	0	45	6.64547
Chr10_3122534	Chr10	3122534	C	T	1	0	54	7.344	0	0	9	na	1	0	45	6.64547
Chr11_7035897	Chr11	7035897	A	G	1	1	53	6.02586	0	0	9	na	1	1	44	5.33579
Chr11_7509090	Chr11	7509090	C	T	1	1	53	6.02586	0	0	9	na	1	1	44	5.33579
Chr2_29279963	Chr2	29279963	G	A	2	0	53	11.3994	0	0	9	na	2	0	44	10.7251
Chr5_3826488	Chr5	3826488	G	T	3	0	52	15.0152	0	0	9	na	3	0	43	14.2817
Chr8_19130202	Chr8	19130202	A	C	1	1	53	6.02586	0	0	9	na	1	1	44	5.33579
Chr9_6179692	Chr9	6179692	C	T	2	0	53	11.3994	0	0	9	na	2	0	44	10.7251
Chr9_6505337	Chr9	6505337	A	T	2	0	53	11.3994	0	0	9	na	2	0	44	10.7251
Chr10_10595450	Chr10	10595450	C	T	1	0	54	7.344	0	0	9	na	1	0	45	6.64547
Chr11_16771216	Chr11	16771216	C	T	2	0	53	11.3994	1	0	8	4.29409	1	0	45	6.64547
Chr12_7497592	Chr12	7497592	A	G	1	0	54	7.344	0	0	9	na	1	0	45	6.64547
Chr2_32380640	Chr2	32380640	A	T	2	0	53	11.3994	1	0	8	4.29409	1	0	45	6.64547
Chr3_15038776	Chr3	15038776	C	T	1	0	54	7.344	0	0	9	na	1	0	45	6.64547
Chr3_22383318	Chr3	22383318	C	T	2	0	53	11.3994	1	0	8	4.29409	1	0	45	6.64547
Chr3_26985168	Chr3	26985168	G	T	1	0	54	7.344	0	0	9	na	1	0	45	6.64547
Chr4_2747384	Chr4	2747384	G	A	1	0	54	7.344	0	0	9	na	1	0	45	6.64547
Chr5_11479226	Chr5	11479226	G	A	1	0	54	7.344	0	0	9	na	1	0	45	6.64547
Chr5_19887263	Chr5	19887263	G	A	1	1	53	6.02586	1	0	8	4.29409	0	1	45	na
Chr6_15583177	Chr6	15583177	C	T	3	0	52	15.0152	1	0	8	4.29409	2	0	44	10.7251
Chr6_20958247	Chr6	20958247	G	A	1	0	54	7.344	0	0	9	na	1	0	45	6.64547
Chr6_22147942	Chr6	22147942	A	T	1	0	54	7.344	0	0	9	na	1	0	45	6.64547
Chr7_19573733	Chr7	19573733	C	A	1	0	54	7.344	0	0	9	na	1	0	45	6.64547
Chr3_5791243	Chr3	5791243	G	A	1	0	54	7.344	0	0	9	na	1	0	45	6.64547
Chr2_14025760	Chr2	14025760	A	T	1	0	54	7.344	0	0	9	na	1	0	45	6.64547
Chr3_28997197	Chr3	28997197	C	G	1	0	54	7.344	0	0	9	na	1	0	45	6.64547
Chr4_12879449	Chr4	12879449	C	T	1	0	54	7.344	0	0	9	na	1	0	45	6.64547
Chr4_31864939	Chr4	31864939	G	T	1	0	54	7.344	0	0	9	na	1	0	45	6.64547
Chr7_10301522	Chr7	10301522	C	T	1	0	54	7.344	0	0	9	na	1	0	45	6.64547
Chr7_13038729	Chr7	13038729	G	A	1	0	54	7.344	0	0	9	na	1	0	45	6.64547
Chr8_17295534	Chr8	17295534	A	C	1	0	54	7.344	0	0	9	na	1	0	45	6.64547
Chr11_22874952	Chr11	22874952	G	T	2	0	53	11.3994	0	0	9	na	2	0	44	10.7251
Chr3_21436172	Chr3	21436172	G	A	1	0	54	7.344	0	0	9	na	1	0	45	6.64547
Chr4_21088331	Chr4	21088331	C	T	1	0	54	7.344	1	0	8	4.29409	0	0	46	na
Chr9_10140360	Chr9	10140360	T	C	1	0	54	7.344	0	0	9	na	1	0	45	6.64547
Chr10_17022540	Chr10	17022540	A	T	1	0	54	7.344	0	0	9	na	1	0	45	6.64547
Chr10_6458956	Chr10	6458956	C	A	1	0	54	7.344	0	0	9	na	1	0	45	6.64547
Chr11_21352080	Chr11	21352080	G	A	1	0	54	7.344	0	0	9	na	1	0	45	6.64547
Chr11_2660682	Chr11	2660682	A	G	1	0	54	7.344	0	0	9	na	1	0	45	6.64547
Chr12_15596551	Chr12	15596551	G	A	3	0	52	15.0152	0	0	9	na	3	0	43	14.2817
Chr12_18054927	Chr12	18054927	A	G	2	1	52	9.80173	0	0	9	na	2	1	43	9.08361
Chr4_28141163	Chr4	28141163	C	A	1	0	54	7.344	0	0	9	na	1	0	45	6.64547
Chr4_29923894	Chr4	29923894	G	A	1	0	54	7.344	0	0	9	na	1	0	45	6.64547
Chr5_12165959	Chr5	12165959	C	T	1	0	54	7.344	0	0	9	na	1	0	45	6.64547
Chr5_6703147	Chr5	6703147	G	A	1	0	54	7.344	0	0	9	na	1	0	45	6.64547
Chr5_7978968	Chr5	7978968	T	G	1	0	54	7.344	0	0	9	na	1	0	45	6.64547
Chr5_7978969	Chr5	7978969	T	A	1	0	54	7.344	0	0	9	na	1	0	45	6.64547
Chr6_2441839	Chr6	2441839	T	A	1	0	54	7.344	0	0	9	na	1	0	45	6.64547
Chr10_10639696	Chr10	10639696	A	G	1	0	54	7.344	0	0	9	na	1	0	45	6.64547
Chr10_16138135	Chr10	16138135	G	A	1	0	54	7.344	0	0	9	na	1	0	45	6.64547
Chr10_3526991	Chr10	3526991	A	G	1	0	54	7.344	0	0	9	na	1	0	45	6.64547
Chr10_6139626	Chr10	6139626	C	T	1	0	54	7.344	0	0	9	na	1	0	45	6.64547
Chr12_14965439	Chr12	14965439	C	T	1	0	54	7.344	0	0	9	na	1	0	45	6.64547
Chr12_2730029	Chr12	2730029	A	T	1	0	54	7.344	0	0	9	na	1	0	45	6.64547
Chr1_36629812	Chr1	36629812	G	A	1	0	54	7.344	0	0	9	na	1	0	45	6.64547
Chr1_42722837	Chr1	42722837	G	A	1	0	54	7.344	0	0	9	na	1	0	45	6.64547
Chr3_23550179	Chr3	23550179	G	T	1	0	54	7.344	0	0	9	na	1	0	45	6.64547
Chr5_1837761	Chr5	1837761	C	G	1	0	54	7.344	0	0	9	na	1	0	45	6.64547
Chr6_14130537	Chr6	14130537	G	A	1	0	54	7.344	0	0	9	na	1	0	45	6.64547
Chr6_7146623	Chr6	7146623	C	A	1	0	54	7.344	0	0	9	na	1	0	45	6.64547
Chr7_20718737	Chr7	20718737	G	A	1	0	54	7.344	0	0	9	na	1	0	45	6.64547
Chr8_27916941	Chr8	27916941	C	T	1	0	54	7.344	0	0	9	na	1	0	45	6.64547
Chr9_15142467	Chr9	15142467	G	C	1	0	54	7.344	0	0	9	na	1	0	45	6.64547
Chr11_22232541	Chr11	22232541	C	T	1	0	54	7.344	0	0	9	na	1	0	45	6.64547
Chr12_25857246	Chr12	25857246	G	A	1	0	54	7.344	0	0	9	na	1	0	45	6.64547
Chr12_6775449	Chr12	6775449	T	C	1	0	54	7.344	0	0	9	na	1	0	45	6.64547
Chr3_5498423	Chr3	5498423	A	T	1	0	54	7.344	0	0	9	na	1	0	45	6.64547
Chr4_6473695	Chr4	6473695	G	C	1	0	54	7.344	0	0	9	na	1	0	45	6.64547
Chr5_10375924	Chr5	10375924	C	G	1	0	54	7.344	0	0	9	na	1	0	45	6.64547
Chr7_3975382	Chr7	3975382	G	T	1	0	54	7.344	0	0	9	na	1	0	45	6.64547
Chr10_10064559	Chr10	10064559	C	A	1	0	54	7.344	0	0	9	na	1	0	45	6.64547
Chr10_2655150	Chr10	2655150	C	T	1	0	54	7.344	0	0	9	na	1	0	45	6.64547
Chr10_2731240	Chr10	2731240	G	A	1	0	54	7.344	0	0	9	na	1	0	45	6.64547
Chr1_23066340	Chr1	23066340	G	A	1	0	54	7.344	0	0	9	na	1	0	45	6.64547
Chr1_4757214	Chr1	4757214	G	A	1	0	54	7.344	0	0	9	na	1	0	45	6.64547
Chr3_26070035	Chr3	26070035	A	G	1	1	53	6.02586	0	0	9	na	1	1	44	5.33579
Chr3_29231348	Chr3	29231348	A	C	1	0	54	7.344	0	0	9	na	1	0	45	6.64547
Chr3_30273451	Chr3	30273451	C	T	1	0	54	7.344	0	0	9	na	1	0	45	6.64547
Chr3_36686950	Chr3	36686950	A	G	1	0	54	7.344	0	0	9	na	1	0	45	6.64547
Chr5_6374258	Chr5	6374258	C	T	1	0	54	7.344	0	0	9	na	1	0	45	6.64547
Chr5_7975628	Chr5	7975628	A	G	1	0	54	7.344	0	0	9	na	1	0	45	6.64547
Chr6_2691877	Chr6	2691877	C	T	1	0	54	7.344	0	0	9	na	1	0	45	6.64547
Chr6_27268383	Chr6	27268383	G	C	1	0	54	7.344	0	0	9	na	1	0	45	6.64547
Chr6_29195515	Chr6	29195515	A	T	1	0	54	7.344	0	0	9	na	1	0	45	6.64547
Chr6_7483504	Chr6	7483504	A	G	1	0	54	7.344	0	0	9	na	1	0	45	6.64547
Chr8_28082453	Chr8	28082453	C	A	1	0	54	7.344	0	0	9	na	1	0	45	6.64547
Chr10_8283834	Chr10	8283834	C	A	1	0	54	7.344	0	0	9	na	1	0	45	6.64547
Chr12_17595250	Chr12	17595250	G	C	1	0	54	7.344	0	0	9	na	1	0	45	6.64547
Chr1_30553764	Chr1	30553764	G	T	1	0	54	7.344	0	0	9	na	1	0	45	6.64547
Chr3_5695708	Chr3	5695708	C	T	1	0	54	7.344	0	0	9	na	1	0	45	6.64547
Chr7_9319240	Chr7	9319240	C	T	1	0	54	7.344	0	0	9	na	1	0	45	6.64547
Chr3_4014965	Chr3	4014965	C	T	1	1	53	6.02586	1	0	8	4.29409	0	1	45	na
Chr4_237640	Chr4	237640	T	C	1	0	54	7.344	0	0	9	na	1	0	45	6.64547
Chr4_29965102	Chr4	29965102	T	A	2	0	53	11.3994	1	0	8	4.29409	1	0	45	6.64547
Chr4_9755275	Chr4	9755275	G	T	1	0	54	7.344	0	0	9	na	1	0	45	6.64547
Chr6_10725829	Chr6	10725829	A	G	1	0	54	7.344	0	0	9	na	1	0	45	6.64547
Chr7_24042853	Chr7	24042853	A	G	1	0	54	7.344	0	0	9	na	1	0	45	6.64547
Chr12_21175380	Chr12	21175380	C	T	1	0	54	7.344	0	0	9	na	1	0	45	6.64547
Chr2_36537858	Chr2	36537858	G	A	1	0	54	7.344	0	0	9	na	1	0	45	6.64547
Chr6_15421696	Chr6	15421696	G	A	1	0	54	7.344	0	0	9	na	1	0	45	6.64547
Chr9_12592166	Chr9	12592166	C	T	1	0	54	7.344	0	0	9	na	1	0	45	6.64547
Chr10_1588258	Chr10	1588258	A	G	1	0	54	7.344	0	0	9	na	1	0	45	6.64547
Chr10_5423174	Chr10	5423174	C	T	1	0	54	7.344	0	0	9	na	1	0	45	6.64547
Chr1_28390366	Chr1	28390366	C	T	1	0	54	7.344	0	0	9	na	1	0	45	6.64547
Chr2_14450661	Chr2	14450661	G	A	1	0	54	7.344	0	0	9	na	1	0	45	6.64547
Chr3_13181145	Chr3	13181145	A	G	1	0	54	7.344	0	0	9	na	1	0	45	6.64547
Chr3_29015458	Chr3	29015458	G	A	1	0	54	7.344	0	0	9	na	1	0	45	6.64547
Chr9_17290349	Chr9	17290349	G	T	1	0	54	7.344	0	0	9	na	1	0	45	6.64547
Chr2_12619438	Chr2	12619438	C	T	1	0	54	7.344	0	0	9	na	1	0	45	6.64547
Chr2_19340996	Chr2	19340996	T	C	1	0	54	7.344	0	0	9	na	1	0	45	6.64547
Chr5_16908443	Chr5	16908443	G	T	1	0	54	7.344	0	0	9	na	1	0	45	6.64547
Chr10_6805390	Chr10	6805390	G	A	1	0	54	7.344	0	0	9	na	1	0	45	6.64547
Chr12_26613633	Chr12	26613633	A	T	1	0	54	7.344	0	0	9	na	1	0	45	6.64547
Chr4_33683206	Chr4	33683206	G	A	1	0	54	7.344	0	0	9	na	1	0	45	6.64547
Chr5_27585480	Chr5	27585480	C	T	1	0	54	7.344	0	0	9	na	1	0	45	6.64547
Chr8_6580387	Chr8	6580387	A	G	1	0	54	7.344	0	0	9	na	1	0	45	6.64547
Chr10_22486060	Chr10	22486060	C	T	1	0	54	7.344	1	0	8	4.29409	0	0	46	na
Chr2_14518855	Chr2	14518855	T	G	1	1	53	6.02586	1	1	7	3.01534	0	0	46	na
Chr3_15107965	Chr3	15107965	T	C	1	0	54	7.344	1	0	8	4.29409	0	0	46	na
Chr3_7795385	Chr3	7795385	A	G	2	0	53	11.3994	2	0	7	11.1841	0	0	46	na
Chr4_3377958	Chr4	3377958	C	G	1	0	54	7.344	1	0	8	4.29409	0	0	46	na
Chr4_33782902	Chr4	33782902	T	A	1	0	54	7.344	1	0	8	4.29409	0	0	46	na
Chr4_5753731	Chr4	5753731	A	T	1	0	54	7.344	1	0	8	4.29409	0	0	46	na
Chr5_26435424	Chr5	26435424	C	T	1	0	54	7.344	1	0	8	4.29409	0	0	46	na
Chr5_6591045	Chr5	6591045	A	C	1	0	54	7.344	1	0	8	4.29409	0	0	46	na
Chr6_11696834	Chr6	11696834	C	T	1	0	54	7.344	1	0	8	4.29409	0	0	46	na
Chr7_22972060	Chr7	22972060	G	A	1	0	54	7.344	1	0	8	4.29409	0	0	46	na
Chr10_14981139	Chr10	14981139	A	G	1	0	54	7.344	1	0	8	4.29409	0	0	46	na
Chr2_31831033	Chr2	31831033	C	T	1	0	54	7.344	1	0	8	4.29409	0	0	46	na
Chr4_16324285	Chr4	16324285	C	T	1	0	54	7.344	1	0	8	4.29409	0	0	46	na
Chr11_2134896	Chr11	2134896	A	T	1	0	54	7.344	1	0	8	4.29409	0	0	46	na
Chr1_2272220	Chr1	2272220	C	T	1	0	54	7.344	1	0	8	4.29409	0	0	46	na
Chr1_34095425	Chr1	34095425	C	A	1	0	54	7.344	1	0	8	4.29409	0	0	46	na
Chr1_5183648	Chr1	5183648	A	T	1	0	54	7.344	1	0	8	4.29409	0	0	46	na
Chr2_9885835	Chr2	9885835	G	C	1	0	54	7.344	1	0	8	4.29409	0	0	46	na
Chr3_17329557	Chr3	17329557	G	A	1	0	54	7.344	1	0	8	4.29409	0	0	46	na
Chr4_21770353	Chr4	21770353	T	A	1	0	54	7.344	1	0	8	4.29409	0	0	46	na
Chr5_26288378	Chr5	26288378	C	T	1	0	54	7.344	1	0	8	4.29409	0	0	46	na
Chr6_4408191	Chr6	4408191	A	G	1	0	54	7.344	1	0	8	4.29409	0	0	46	na
Chr9_7389565	Chr9	7389565	G	T	1	0	54	7.344	1	0	8	4.29409	0	0	46	na
Chr1_22369604	Chr1	22369604	G	A	1	0	54	7.344	1	0	8	4.29409	0	0	46	na
Chr1_40132838	Chr1	40132838	G	A	1	1	53	6.02586	1	1	7	3.01534	0	0	46	na
Chr4_162712	Chr4	162712	T	C	1	0	54	7.344	1	0	8	4.29409	0	0	46	na
Chr4_2659085	Chr4	2659085	A	C	1	0	54	7.344	1	0	8	4.29409	0	0	46	na
Chr5_1428561	Chr5	1428561	C	T	1	0	54	7.344	1	0	8	4.29409	0	0	46	na
Chr5_22464381	Chr5	22464381	G	A	1	0	54	7.344	1	0	8	4.29409	0	0	46	na
Chr8_26411664	Chr8	26411664	G	A	1	0	54	7.344	1	0	8	4.29409	0	0	46	na
Chr12_15901309	Chr12	15901309	G	A	1	0	54	7.344	1	0	8	4.29409	0	0	46	na
Chr1_7562144	Chr1	7562144	C	G	1	0	54	7.344	1	0	8	4.29409	0	0	46	na
Chr4_11882318	Chr4	11882318	G	A	1	0	54	7.344	1	0	8	4.29409	0	0	46	na
Chr1_36272580	Chr1	36272580	G	A	1	0	54	7.344	1	0	8	4.29409	0	0	46	na
Chr7_8095178	Chr7	8095178	G	A	1	0	54	7.344	1	0	8	4.29409	0	0	46	na
Chr12_6578297	Chr12	6578297	T	A	1	0	54	7.344	1	0	8	4.29409	0	0	46	na
Chr2_27550769	Chr2	27550769	G	A	1	0	54	7.344	1	0	8	4.29409	0	0	46	na
Chr3_28619393	Chr3	28619393	G	A	1	0	54	7.344	1	0	8	4.29409	0	0	46	na
Chr4_4640076	Chr4	4640076	G	A	1	0	54	7.344	1	0	8	4.29409	0	0	46	na
Chr5_12949550	Chr5	12949550	C	T	1	0	54	7.344	1	0	8	4.29409	0	0	46	na
Chr8_17812812	Chr8	17812812	A	G	1	0	54	7.344	1	0	8	4.29409	0	0	46	na
Chr10_11172224	Chr10	11172224	G	C	1	0	54	7.344	1	0	8	4.29409	0	0	46	na
Chr11_15795579	Chr11	15795579	A	T	1	0	54	7.344	1	0	8	4.29409	0	0	46	na
Chr11_8788398	Chr11	8788398	G	C	1	0	54	7.344	1	0	8	4.29409	0	0	46	na
Chr12_13876116	Chr12	13876116	G	A	1	0	54	7.344	1	0	8	4.29409	0	0	46	na
Chr2_18032552	Chr2	18032552	T	C	1	0	54	7.344	1	0	8	4.29409	0	0	46	na
Chr3_7583420	Chr3	7583420	A	G	1	0	54	7.344	1	0	8	4.29409	0	0	46	na
Chr4_8459156	Chr4	8459156	T	A	1	0	54	7.344	1	0	8	4.29409	0	0	46	na
Chr5_13684655	Chr5	13684655	G	A	1	0	54	7.344	1	0	8	4.29409	0	0	46	na
Chr5_9269626	Chr5	9269626	G	A	1	0	54	7.344	1	0	8	4.29409	0	0	46	na
Chr9_10145136	Chr9	10145136	G	A	1	0	54	7.344	1	0	8	4.29409	0	0	46	na
Chr9_15519131	Chr9	15519131	G	A	1	0	54	7.344	1	0	8	4.29409	0	0	46	na
Chr9_648520	Chr9	648520	G	A	1	0	54	7.344	1	0	8	4.29409	0	0	46	na
scaffold_22_9123	scaffold_22	9123	T	A	1	0	54	7.344	1	0	8	4.29409	0	0	46	na
Chr10_13926784	Chr10	13926784	C	A	1	0	54	7.344	1	0	8	4.29409	0	0	46	na
Chr2_19810399	Chr2	19810399	C	T	1	0	54	7.344	1	0	8	4.29409	0	0	46	na
Chr3_20437699	Chr3	20437699	C	G	1	0	54	7.344	1	0	8	4.29409	0	0	46	na
Chr4_3458005	Chr4	3458005	A	G	1	0	54	7.344	1	0	8	4.29409	0	0	46	na
Chr8_11702217	Chr8	11702217	G	A	1	0	54	7.344	1	0	8	4.29409	0	0	46	na
Chr8_15388570	Chr8	15388570	G	T	1	0	54	7.344	1	0	8	4.29409	0	0	46	na
Chr8_15461616	Chr8	15461616	G	A	1	0	54	7.344	1	0	8	4.29409	0	0	46	na
Chr8_22837705	Chr8	22837705	C	T	1	0	54	7.344	1	0	8	4.29409	0	0	46	na

## Sheet: Table S5
Table S5, Summary of all the homozygous indels
ID	Chromosome	Position	Reference_sequence	Alternative_sequence	ALL_Homo	ALL_Hetero	ALL_WT	p-value (ALL)	Control_Homo	Control_Hetero	Control_WT	p-value (Control)	ABE_Homo	ABE_Hetero	ABE_WT	p-value (ABE)
Chr10_12330150	Chr10	12330150	T	TA	1	1	53	6.02586	0	1	8	na	1	0	45	6.64547
Chr11_21786751	Chr11	21786751	G	GA	3	2	50	11.8222	2	0	7	11.1841	1	2	43	4.50911
Chr11_24845057	Chr11	24845057	T	TG	15	12	28	46.7241	1	2	6	2.0819	14	10	22	26.334
Chr11_24976582	Chr11	24976582	T	TC	4	1	50	16.6995	0	0	9	na	4	1	41	15.9737
Chr11_24976816	Chr11	24976816	A	AG	10	2	43	41.0651	2	0	7	11.1841	8	2	36	31.4607
Chr11_25128231	Chr11	25128231	T	TG	21	6	28	23.9651	4	0	5	4.29409	17	6	23	20.2792
Chr11_25135194	Chr11	25135194	T	TC	24	3	28	21.7249	4	0	5	4.29409	20	3	23	17.6559
Chr12_15233373	Chr12	15233373	GT	G	2	2	51	8.43571	1	0	8	4.29409	1	2	43	4.50911
Chr12_17335863	Chr12	17335863	CT	C	20	1	34	35.4038	4	0	5	4.29409	16	1	29	31.9843
Chr1_20915560	Chr1	20915560	CG	C	1	1	53	6.02586	0	0	9	na	1	1	44	5.33579
Chr1_25819711	Chr1	25819711	A	AC	2	0	53	11.3994	1	0	8	4.29409	1	0	45	6.64547
Chr1_3379147	Chr1	3379147	GA	G	1	4	50	3.41729	0	0	9	na	1	4	41	2.98751
Chr1_39537541	Chr1	39537541	TGGGG	T	1	1	53	6.02586	1	1	7	3.01534	0	0	46	na
Chr1_43315367	Chr1	43315367	AT	A	25	0	30	25.1857	4	0	5	4.29409	21	0	25	20.8972
Chr1_4336262	Chr1	4336262	TC	T	1	6	48	2.24019	0	3	6	na	1	3	42	3.58935
Chr1_43397659	Chr1	43397659	AT	A	25	0	30	25.1857	4	0	5	4.29409	21	0	25	20.8972
Chr1_7087623	Chr1	7087623	T	TTA	22	2	31	27.6655	4	0	5	4.29409	18	2	26	23.6375
Chr2_5378403	Chr2	5378403	C	CAT	1	6	48	2.24019	0	0	9	na	1	6	39	1.84322
Chr2_9132455	Chr2	9132455	A	AC	3	6	46	7.7776	1	1	7	3.01534	2	5	39	5.13415
Chr3_18179709	Chr3	18179709	AAT	A	5	2	48	18.5224	1	0	8	4.29409	4	2	40	14.457
Chr3_22981558	Chr3	22981558	CT	C	25	0	30	25.1857	4	0	5	4.29409	21	0	25	20.8972
Chr3_23426889	Chr3	23426889	C	CTAT	1	0	54	7.344	0	0	9	na	1	0	45	6.64547
Chr3_25651869	Chr3	25651869	AC	A	1	2	52	4.95576	0	1	8	na	1	1	44	5.33579
Chr3_28689680	Chr3	28689680	ATG	A	23	2	30	25.3525	4	0	5	4.29409	19	2	25	21.2313
Chr4_11679335	Chr4	11679335	A	AT	2	2	51	8.43571	1	1	7	3.01534	1	1	44	5.33579
Chr4_16200571	Chr4	16200571	GC	G	20	6	29	26.7411	3	3	3	3.12347	17	3	26	24.7599
Chr4_190267	Chr4	190267	TC	T	1	2	52	4.95576	0	0	9	na	1	2	43	4.50911
Chr4_23464292	Chr4	23464292	TG	T	15	7	33	56.7227	3	0	6	7.29457	12	7	27	57.3646
Chr4_32961813	Chr4	32961813	TGGGCA	T	18	2	35	41.5428	3	0	6	7.29457	15	2	29	34.4035
Chr4_9368141	Chr4	9368141	CGA	C	2	1	52	9.80173	1	1	7	3.01534	1	0	45	6.64547
Chr5_15528288	Chr5	15528288	AC	A	25	0	30	25.1857	4	0	5	4.29409	21	0	25	20.8972
Chr5_1560503	Chr5	1560503	TTATA	T	4	4	47	12.5298	0	0	9	na	4	4	38	11.9288
Chr5_25114691	Chr5	25114691	AT	A	8	14	33	14.5787	0	2	7	na	8	12	26	16.8466
Chr5_26623301	Chr5	26623301	AG	A	1	1	53	6.02586	0	0	9	na	1	1	44	5.33579
Chr5_3068221	Chr5	3068221	TGCCAG	T	1	1	53	6.02586	0	0	9	na	1	1	44	5.33579
Chr5_5011138	Chr5	5011138	CA	C	4	1	50	16.6995	1	0	8	4.29409	3	1	42	12.5316
Chr5_7902103	Chr5	7902103	TC	T	25	0	30	25.1857	4	0	5	4.29409	21	0	25	20.8972
Chr6_11764528	Chr6	11764528	TG	T	15	1	39	71.2855	4	0	5	4.29409	11	1	34	72.9548
Chr6_1664632	Chr6	1664632	G	GT	13	1	41	82.4157	3	0	6	7.29457	10	1	35	51.0496
Chr6_23957620	Chr6	23957620	T	TG	8	11	36	17.6743	0	1	8	na	8	10	28	19.2355
Chr6_29609973	Chr6	29609973	A	AC	1	2	52	4.95576	0	0	9	na	1	2	43	4.50911
Chr6_5985933	Chr6	5985933	GC	G	1	10	44	0.766069	0	1	8	na	1	9	36	0.825892
Chr6_7628625	Chr6	7628625	G	GAT	7	10	38	15.3905	1	1	7	3.01534	6	9	31	12.7771
Chr7_20532665	Chr7	20532665	AT	A	19	10	26	24.3583	2	2	5	7.18698	17	8	21	17.7064
Chr8_24441451	Chr8	24441451	C	CA	1	1	53	6.02586	0	1	8	na	1	0	45	6.64547
Chr8_27183884	Chr8	27183884	GCC	G	2	2	51	8.43571	0	0	9	na	2	2	42	7.93962
Chr8_4892170	Chr8	4892170	ATGGGCTGTAAGCGATGTAGTAG	A	3	0	52	15.0152	2	0	7	11.1841	1	0	45	6.64547
Chr8_8885166	Chr8	8885166	G	GC	10	13	32	23.6623	1	2	6	2.0819	9	11	26	23.2724
Chr9_18188260	Chr9	18188260	G	GATA	2	2	51	8.43571	0	0	9	na	2	2	42	7.93962
Chr9_18329066	Chr9	18329066	C	CGA	8	8	39	21.1995	2	1	6	9.0098	6	7	33	14.9319
Chr9_2161864	Chr9	2161864	A	AC	1	2	52	4.95576	0	0	9	na	1	2	43	4.50911
Chr9_6745709	Chr9	6745709	AATT	A	25	0	30	25.1857	4	0	5	4.29409	21	0	25	20.8972
Chr10_6391840	Chr10	6391840	AT	A	1	0	54	7.344	0	0	9	na	1	0	45	6.64547
Chr12_1526887	Chr12	1526887	T	TA	1	0	54	7.344	0	0	9	na	1	0	45	6.64547
Chr12_8878845	Chr12	8878845	AG	A	1	7	47	1.82778	0	3	6	na	1	4	41	2.98751
Chr1_27840295	Chr1	27840295	TGAAATTAGTCCCCGGACACACGCAACAAGTGAAGAAGAAAAGAA	T	1	0	54	7.344	0	0	9	na	1	0	45	6.64547
Chr1_43365196	Chr1	43365196	T	TC	2	3	50	7.49788	0	0	9	na	2	3	41	6.7163
Chr1_44164184	Chr1	44164184	AG	A	2	3	50	7.49788	1	2	6	2.0819	1	1	44	5.33579
Chr2_23180983	Chr2	23180983	CG	C	1	0	54	7.344	1	0	8	4.29409	0	0	46	na
Chr2_29772247	Chr2	29772247	T	TC	4	3	48	13.8154	0	0	9	na	4	3	39	13.1257
Chr3_11772135	Chr3	11772135	TA	T	1	0	54	7.344	0	0	9	na	1	0	45	6.64547
Chr3_20028044	Chr3	20028044	C	CATG	1	1	53	6.02586	0	0	9	na	1	1	44	5.33579
Chr3_20028050	Chr3	20028050	GAAC	G	1	1	53	6.02586	0	0	9	na	1	1	44	5.33579
Chr3_21695516	Chr3	21695516	AGG	A	1	1	53	6.02586	0	0	9	na	1	1	44	5.33579
Chr3_22978902	Chr3	22978902	TTGTGCTACA	T	1	0	54	7.344	0	0	9	na	1	0	45	6.64547
Chr4_15403883	Chr4	15403883	GA	G	2	0	53	11.3994	0	0	9	na	2	0	44	10.7251
Chr4_27147671	Chr4	27147671	GC	G	1	5	49	2.69936	1	1	7	3.01534	0	4	42	na
Chr4_6677809	Chr4	6677809	TG	T	3	2	50	11.8222	1	1	7	3.01534	2	1	43	9.08361
Chr5_20110791	Chr5	20110791	GA	G	1	1	53	6.02586	0	0	9	na	1	1	44	5.33579
Chr5_201379	Chr5	201379	C	CATGT	1	1	53	6.02586	0	1	8	na	1	0	45	6.64547
Chr5_21820759	Chr5	21820759	TC	T	1	6	48	2.24019	0	2	7	na	1	4	41	2.98751
Chr6_28639522	Chr6	28639522	A	AT	1	2	52	4.95576	0	0	9	na	1	2	43	4.50911
Chr6_4567399	Chr6	4567399	C	CG	3	3	49	10.6528	0	0	9	na	3	3	40	9.87272
Chr8_6698254	Chr8	6698254	C	CG	9	7	39	26.8368	0	0	9	na	9	7	30	29.2156
Chr8_8816168	Chr8	8816168	GC	G	1	3	51	4.02826	0	0	9	na	1	3	42	3.58935
Chr9_12737472	Chr9	12737472	C	CG	2	1	52	9.80173	0	0	9	na	2	1	43	9.08361
Chr9_17865910	Chr9	17865910	CG	C	1	1	53	6.02586	0	0	9	na	1	1	44	5.33579
Chr9_18820337	Chr9	18820337	C	CG	1	2	52	4.95576	0	0	9	na	1	2	43	4.50911
Chr9_21336772	Chr9	21336772	TCGC	T	2	6	47	5.00644	0	1	8	na	2	5	39	5.13415
Chr10_13498523	Chr10	13498523	C	CGCCTG	4	3	48	13.8154	0	2	7	na	4	1	41	15.9737
Chr10_16228119	Chr10	16228119	G	GTA	1	1	53	6.02586	0	0	9	na	1	1	44	5.33579
Chr11_15580870	Chr11	15580870	A	AAAT	2	2	51	8.43571	0	0	9	na	2	2	42	7.93962
Chr12_24584127	Chr12	24584127	A	ATAT	1	0	54	7.344	0	0	9	na	1	0	45	6.64547
Chr1_11894330	Chr1	11894330	CA	C	1	0	54	7.344	0	0	9	na	1	0	45	6.64547
Chr1_42761903	Chr1	42761903	C	CAAT	2	2	51	8.43571	0	0	9	na	2	2	42	7.93962
Chr1_44046359	Chr1	44046359	AT	A	1	2	52	4.95576	0	0	9	na	1	2	43	4.50911
Chr1_5275495	Chr1	5275495	GC	G	1	1	53	6.02586	0	0	9	na	1	1	44	5.33579
Chr2_18567243	Chr2	18567243	A	AC	1	1	53	6.02586	0	1	8	na	1	0	45	6.64547
Chr3_12085744	Chr3	12085744	CGG	C	1	1	53	6.02586	0	0	9	na	1	1	44	5.33579
Chr3_23506170	Chr3	23506170	GC	G	1	0	54	7.344	0	0	9	na	1	0	45	6.64547
Chr3_25325828	Chr3	25325828	AC	A	3	5	47	8.64818	1	1	7	3.01534	2	4	40	5.88858
Chr4_30674705	Chr4	30674705	T	TTA	4	1	50	16.6995	1	0	8	4.29409	3	1	42	12.5316
Chr5_24597498	Chr5	24597498	CAACAAA	C	1	0	54	7.344	0	0	9	na	1	0	45	6.64547
Chr5_25088927	Chr5	25088927	AC	A	1	2	52	4.95576	0	1	8	na	1	1	44	5.33579
Chr6_11004021	Chr6	11004021	AC	A	2	0	53	11.3994	0	0	9	na	2	0	44	10.7251
Chr6_30852335	Chr6	30852335	AG	A	1	2	52	4.95576	0	1	8	na	1	1	44	5.33579
Chr8_22398153	Chr8	22398153	GC	G	1	0	54	7.344	0	0	9	na	1	0	45	6.64547
Chr9_14589012	Chr9	14589012	T	TAC	2	0	53	11.3994	0	0	9	na	2	0	44	10.7251
Chr9_18901813	Chr9	18901813	TG	T	1	5	49	2.69936	0	1	8	na	1	4	41	2.98751
Chr11_17165445	Chr11	17165445	A	AT	1	3	51	4.02826	0	1	8	na	1	2	43	4.50911
Chr1_11171406	Chr1	11171406	A	ACCC	3	3	49	10.6528	1	1	7	3.01534	2	2	42	7.93962
Chr1_29447893	Chr1	29447893	T	TC	9	4	42	31.4993	0	0	9	na	9	4	33	34.3905
Chr1_40844486	Chr1	40844486	GA	G	1	2	52	4.95576	0	0	9	na	1	2	43	4.50911
Chr3_29561350	Chr3	29561350	T	TTA	1	1	53	6.02586	0	1	8	na	1	0	45	6.64547
Chr4_17578628	Chr4	17578628	TG	T	1	3	51	4.02826	0	1	8	na	1	2	43	4.50911
Chr4_5006017	Chr4	5006017	AG	A	1	4	50	3.41729	0	2	7	na	1	2	43	4.50911
Chr5_6205447	Chr5	6205447	CAT	C	1	4	50	3.41729	0	2	7	na	1	2	43	4.50911
Chr6_11174310	Chr6	11174310	AG	A	1	5	49	2.69936	0	0	9	na	1	5	40	2.28143
Chr6_19035716	Chr6	19035716	CA	C	5	1	49	20.1408	1	0	8	4.29409	4	1	41	15.9737
Chr11_2812183	Chr11	2812183	G	GCA	3	0	52	15.0152	1	0	8	4.29409	2	0	44	10.7251
Chr12_10161793	Chr12	10161793	AG	A	1	2	52	4.95576	1	0	8	4.29409	0	2	44	na
Chr1_11298280	Chr1	11298280	A	AG	1	0	54	7.344	0	0	9	na	1	0	45	6.64547
Chr1_27817446	Chr1	27817446	CG	C	1	1	53	6.02586	0	0	9	na	1	1	44	5.33579
Chr1_32330678	Chr1	32330678	C	CATA	3	5	47	8.64818	1	1	7	3.01534	2	4	40	5.88858
Chr1_5646963	Chr1	5646963	C	CT	2	2	51	8.43571	1	1	7	3.01534	1	1	44	5.33579
Chr2_17423148	Chr2	17423148	G	GGA	1	0	54	7.344	0	0	9	na	1	0	45	6.64547
Chr2_2809661	Chr2	2809661	T	TATA	1	1	53	6.02586	1	1	7	3.01534	0	0	46	na
Chr4_17875335	Chr4	17875335	GA	G	3	0	52	15.0152	1	0	8	4.29409	2	0	44	10.7251
Chr4_23115976	Chr4	23115976	TGGG	T	1	3	51	4.02826	1	1	7	3.01534	0	2	44	na
Chr5_11421650	Chr5	11421650	G	GT	7	1	47	27.7188	1	0	8	4.29409	6	1	39	23.5151
Chr5_18580681	Chr5	18580681	TG	T	1	1	53	6.02586	0	0	9	na	1	1	44	5.33579
Chr5_4076227	Chr5	4076227	A	AATT	4	1	50	16.6995	1	0	8	4.29409	3	1	42	12.5316
Chr6_26022878	Chr6	26022878	A	AG	1	1	53	6.02586	0	0	9	na	1	1	44	5.33579
Chr6_565	Chr6	565	G	GA	1	0	54	7.344	0	0	9	na	1	0	45	6.64547
Chr6_8358742	Chr6	8358742	G	GTAA	1	1	53	6.02586	0	0	9	na	1	1	44	5.33579
Chr7_18846007	Chr7	18846007	C	CT	1	1	53	6.02586	0	0	9	na	1	1	44	5.33579
Chr7_6275703	Chr7	6275703	C	CG	2	4	49	6.40575	0	1	8	na	2	3	41	6.7163
Chr8_24210692	Chr8	24210692	AACATTTG	A	1	2	52	4.95576	0	1	8	na	1	1	44	5.33579
Chr8_24287102	Chr8	24287102	A	AG	1	1	53	6.02586	0	0	9	na	1	1	44	5.33579
Chr9_21094521	Chr9	21094521	CG	C	1	4	50	3.41729	1	1	7	3.01534	0	3	43	na
Chr9_3876950	Chr9	3876950	C	CATAAATAA	1	0	54	7.344	0	0	9	na	1	0	45	6.64547
Chr9_9347352	Chr9	9347352	AGG	A	4	5	46	11.3397	0	0	9	na	4	5	37	10.8386
Chr11_28726475	Chr11	28726475	TA	T	1	0	54	7.344	0	0	9	na	1	0	45	6.64547
Chr11_2993426	Chr11	2993426	G	GATT	1	0	54	7.344	0	0	9	na	1	0	45	6.64547
Chr2_16004508	Chr2	16004508	GT	G	2	0	53	11.3994	0	0	9	na	2	0	44	10.7251
Chr3_16735349	Chr3	16735349	A	ATATG	1	0	54	7.344	0	0	9	na	1	0	45	6.64547
Chr3_27334458	Chr3	27334458	A	AAAT	1	1	53	6.02586	0	0	9	na	1	1	44	5.33579
Chr3_6939195	Chr3	6939195	ACCCCCCC	A	2	2	51	8.43571	0	0	9	na	2	2	42	7.93962
Chr3_6978441	Chr3	6978441	G	GTAA	3	2	50	11.8222	0	0	9	na	3	2	41	11.1048
Chr4_19444074	Chr4	19444074	GA	G	2	0	53	11.3994	0	0	9	na	2	0	44	10.7251
Chr5_14931004	Chr5	14931004	T	TATA	1	4	50	3.41729	0	1	8	na	1	3	42	3.58935
Chr5_22974351	Chr5	22974351	C	CT	1	0	54	7.344	0	0	9	na	1	0	45	6.64547
Chr5_28703194	Chr5	28703194	CT	C	1	0	54	7.344	0	0	9	na	1	0	45	6.64547
Chr5_551792	Chr5	551792	AG	A	1	0	54	7.344	0	0	9	na	1	0	45	6.64547
Chr6_20171684	Chr6	20171684	C	CG	1	1	53	6.02586	0	0	9	na	1	1	44	5.33579
Chr7_18258984	Chr7	18258984	C	CG	1	5	49	2.69936	0	1	8	na	1	4	41	2.98751
Chr10_13498560	Chr10	13498560	C	CCTGGG	4	0	51	18.5151	0	0	9	na	4	0	42	17.8006
Chr10_16189525	Chr10	16189525	CG	C	1	6	48	2.24019	0	1	8	na	1	5	40	2.28143
Chr11_17411723	Chr11	17411723	AG	A	1	1	53	6.02586	0	0	9	na	1	1	44	5.33579
Chr11_21522688	Chr11	21522688	CT	C	1	0	54	7.344	0	0	9	na	1	0	45	6.64547
Chr11_23628896	Chr11	23628896	T	TGGGCGCGGCGGCGGTTGC	3	0	52	15.0152	0	0	9	na	3	0	43	14.2817
Chr12_5311198	Chr12	5311198	CG	C	1	1	53	6.02586	0	0	9	na	1	1	44	5.33579
Chr12_6162158	Chr12	6162158	TCCTGGCTTATACCC	T	2	0	53	11.3994	0	0	9	na	2	0	44	10.7251
Chr12_7797911	Chr12	7797911	C	CG	1	4	50	3.41729	0	0	9	na	1	4	41	2.98751
Chr1_12676480	Chr1	12676480	GGT	G	1	0	54	7.344	0	0	9	na	1	0	45	6.64547
Chr1_4932574	Chr1	4932574	AGGG	A	1	0	54	7.344	0	0	9	na	1	0	45	6.64547
Chr1_7850710	Chr1	7850710	AC	A	3	0	52	15.0152	0	0	9	na	3	0	43	14.2817
Chr2_2550597	Chr2	2550597	TCC	T	1	0	54	7.344	0	0	9	na	1	0	45	6.64547
Chr2_25858942	Chr2	25858942	TC	T	1	1	53	6.02586	0	0	9	na	1	1	44	5.33579
Chr3_23999810	Chr3	23999810	G	GC	1	0	54	7.344	0	0	9	na	1	0	45	6.64547
Chr3_5240253	Chr3	5240253	G	GT	1	1	53	6.02586	0	0	9	na	1	1	44	5.33579
Chr4_10961717	Chr4	10961717	CGG	C	2	3	50	7.49788	1	2	6	2.0819	1	1	44	5.33579
Chr4_4743892	Chr4	4743892	T	TC	2	2	51	8.43571	0	0	9	na	2	2	42	7.93962
Chr4_8526010	Chr4	8526010	ACGCGCGTGCGG	A	3	0	52	15.0152	0	0	9	na	3	0	43	14.2817
Chr5_20581883	Chr5	20581883	A	AC	1	2	52	4.95576	0	0	9	na	1	2	43	4.50911
Chr7_14375978	Chr7	14375978	AG	A	2	3	50	7.49788	0	1	8	na	2	2	42	7.93962
Chr7_25311551	Chr7	25311551	AGGGGGGG	A	3	3	49	10.6528	0	0	9	na	3	3	40	9.87272
Chr7_25460653	Chr7	25460653	A	ATAATATATAG	3	0	52	15.0152	0	0	9	na	3	0	43	14.2817
Chr8_1612462	Chr8	1612462	CG	C	1	1	53	6.02586	0	0	9	na	1	1	44	5.33579
Chr9_615137	Chr9	615137	CGG	C	1	1	53	6.02586	0	0	9	na	1	1	44	5.33579
scaffold_14_41340	scaffold_14	41340	T	TC	1	0	54	7.344	0	0	9	na	1	0	45	6.64547
Chr11_23219650	Chr11	23219650	AT	A	2	0	53	11.3994	0	0	9	na	2	0	44	10.7251
Chr4_27685278	Chr4	27685278	ACC	A	2	3	50	7.49788	0	1	8	na	2	2	42	7.93962
Chr5_16873545	Chr5	16873545	T	TA	1	0	54	7.344	0	0	9	na	1	0	45	6.64547
Chr12_22326675	Chr12	22326675	AC	A	1	2	52	4.95576	0	1	8	na	1	1	44	5.33579
Chr1_29841789	Chr1	29841789	T	TATA	1	1	53	6.02586	0	0	9	na	1	1	44	5.33579
Chr1_6618230	Chr1	6618230	TG	T	1	5	49	2.69936	0	2	7	na	1	3	42	3.58935
Chr3_1029478	Chr3	1029478	A	AG	1	1	53	6.02586	1	1	7	3.01534	0	0	46	na
Chr3_13052846	Chr3	13052846	T	TTTA	1	0	54	7.344	0	0	9	na	1	0	45	6.64547
Chr3_33570635	Chr3	33570635	TG	T	1	1	53	6.02586	0	0	9	na	1	1	44	5.33579
Chr7_20286289	Chr7	20286289	TCCCCCC	T	1	1	53	6.02586	0	0	9	na	1	1	44	5.33579
Chr9_12378370	Chr9	12378370	CT	C	1	2	52	4.95576	0	1	8	na	1	1	44	5.33579
Chr10_22281452	Chr10	22281452	AG	A	2	1	52	9.80173	0	0	9	na	2	1	43	9.08361
Chr10_2394202	Chr10	2394202	T	TC	1	1	53	6.02586	0	0	9	na	1	1	44	5.33579
Chr10_3468139	Chr10	3468139	A	AAT	1	1	53	6.02586	0	0	9	na	1	1	44	5.33579
Chr12_7307678	Chr12	7307678	C	CA	1	1	53	6.02586	1	1	7	3.01534	0	0	46	na
Chr1_7085872	Chr1	7085872	GCAATGATA	G	1	0	54	7.344	0	0	9	na	1	0	45	6.64547
Chr1_7216768	Chr1	7216768	C	CA	1	0	54	7.344	0	0	9	na	1	0	45	6.64547
Chr2_10441877	Chr2	10441877	C	CA	1	1	53	6.02586	1	0	8	4.29409	0	1	45	na
Chr2_27019274	Chr2	27019274	CT	C	1	3	51	4.02826	0	0	9	na	1	3	42	3.58935
Chr3_27920600	Chr3	27920600	C	CG	1	1	53	6.02586	0	0	9	na	1	1	44	5.33579
Chr4_10435310	Chr4	10435310	AT	A	2	0	53	11.3994	1	0	8	4.29409	1	0	45	6.64547
Chr5_14954017	Chr5	14954017	AC	A	2	2	51	8.43571	0	0	9	na	2	2	42	7.93962
Chr6_28162867	Chr6	28162867	GA	G	7	1	47	27.7188	0	0	9	na	7	1	38	28.0502
Chr7_6843123	Chr7	6843123	C	CG	3	2	50	11.8222	0	0	9	na	3	2	41	11.1048
Chr7_9746961	Chr7	9746961	T	TC	2	1	52	9.80173	0	0	9	na	2	1	43	9.08361
Chr11_24997757	Chr11	24997757	C	CG	3	2	50	11.8222	0	0	9	na	3	2	41	11.1048
Chr12_24603720	Chr12	24603720	CT	C	1	0	54	7.344	0	0	9	na	1	0	45	6.64547
Chr1_11115024	Chr1	11115024	C	CAT	1	1	53	6.02586	0	0	9	na	1	1	44	5.33579
Chr1_1456913	Chr1	1456913	C	CAT	1	0	54	7.344	0	0	9	na	1	0	45	6.64547
Chr1_20081981	Chr1	20081981	G	GC	3	1	51	13.1405	0	0	9	na	3	1	42	12.5316
Chr1_20798687	Chr1	20798687	C	CA	1	0	54	7.344	0	0	9	na	1	0	45	6.64547
Chr2_34185955	Chr2	34185955	ACCCC	A	1	1	53	6.02586	1	1	7	3.01534	0	0	46	na
Chr2_4164323	Chr2	4164323	C	CA	1	1	53	6.02586	0	0	9	na	1	1	44	5.33579
Chr3_15640805	Chr3	15640805	TCCCCCCCCC	T	1	1	53	6.02586	0	0	9	na	1	1	44	5.33579
Chr3_25135333	Chr3	25135333	AT	A	1	0	54	7.344	0	0	9	na	1	0	45	6.64547
Chr3_29479545	Chr3	29479545	GCCCC	G	1	1	53	6.02586	1	1	7	3.01534	0	0	46	na
Chr4_17712181	Chr4	17712181	A	AT	1	0	54	7.344	0	0	9	na	1	0	45	6.64547
Chr6_26710659	Chr6	26710659	C	CA	1	0	54	7.344	0	0	9	na	1	0	45	6.64547
Chr6_29056795	Chr6	29056795	GA	G	1	0	54	7.344	0	0	9	na	1	0	45	6.64547
Chr7_7919308	Chr7	7919308	TTATATATATATATATATATATATATATA	T	2	1	52	9.80173	0	0	9	na	2	1	43	9.08361
Chr9_2137952	Chr9	2137952	C	CG	1	2	52	4.95576	0	1	8	na	1	1	44	5.33579
Chr9_5365653	Chr9	5365653	T	TG	1	1	53	6.02586	0	0	9	na	1	1	44	5.33579
scaffold_13_98242	scaffold_13	98242	C	CAA	2	1	52	9.80173	1	1	7	3.01534	1	0	45	6.64547
Chr12_6072162	Chr12	6072162	AG	A	1	2	52	4.95576	1	0	8	4.29409	0	2	44	na
Chr4_16219737	Chr4	16219737	C	CG	1	1	53	6.02586	0	0	9	na	1	1	44	5.33579
Chr4_32691020	Chr4	32691020	C	CT	1	0	54	7.344	0	0	9	na	1	0	45	6.64547
Chr6_22323724	Chr6	22323724	AG	A	1	0	54	7.344	0	0	9	na	1	0	45	6.64547
Chr10_5195248	Chr10	5195248	TC	T	1	0	54	7.344	0	0	9	na	1	0	45	6.64547
Chr11_25056573	Chr11	25056573	AG	A	1	3	51	4.02826	0	0	9	na	1	3	42	3.58935
Chr11_9227109	Chr11	9227109	GC	G	1	1	53	6.02586	0	0	9	na	1	1	44	5.33579
Chr1_25019024	Chr1	25019024	C	CAT	1	2	52	4.95576	0	0	9	na	1	2	43	4.50911
Chr3_29097066	Chr3	29097066	T	TA	1	0	54	7.344	0	0	9	na	1	0	45	6.64547
Chr3_37413862	Chr3	37413862	C	CG	2	1	52	9.80173	1	1	7	3.01534	1	0	45	6.64547
Chr4_28343635	Chr4	28343635	CG	C	1	0	54	7.344	0	0	9	na	1	0	45	6.64547
Chr5_24552686	Chr5	24552686	TAAAAGA	T	1	0	54	7.344	0	0	9	na	1	0	45	6.64547
Chr5_25259278	Chr5	25259278	TC	T	1	1	53	6.02586	0	0	9	na	1	1	44	5.33579
Chr7_11151275	Chr7	11151275	CT	C	2	1	52	9.80173	0	0	9	na	2	1	43	9.08361
Chr8_6939126	Chr8	6939126	TA	T	1	0	54	7.344	0	0	9	na	1	0	45	6.64547
Chr9_13959662	Chr9	13959662	C	CG	1	0	54	7.344	0	0	9	na	1	0	45	6.64547
Chr11_20544131	Chr11	20544131	AC	A	1	2	52	4.95576	0	0	9	na	1	2	43	4.50911
Chr1_32776916	Chr1	32776916	C	CA	1	0	54	7.344	0	0	9	na	1	0	45	6.64547
Chr1_43173164	Chr1	43173164	GCC	G	1	1	53	6.02586	0	0	9	na	1	1	44	5.33579
Chr3_31325480	Chr3	31325480	A	AG	1	0	54	7.344	0	0	9	na	1	0	45	6.64547
Chr5_21691418	Chr5	21691418	GCC	G	1	1	53	6.02586	0	0	9	na	1	1	44	5.33579
Chr10_19462253	Chr10	19462253	A	AT	1	0	54	7.344	0	0	9	na	1	0	45	6.64547
Chr1_32025637	Chr1	32025637	TG	T	1	0	54	7.344	0	0	9	na	1	0	45	6.64547
Chr1_35311503	Chr1	35311503	GT	G	1	0	54	7.344	0	0	9	na	1	0	45	6.64547
Chr1_9930265	Chr1	9930265	GC	G	1	0	54	7.344	0	0	9	na	1	0	45	6.64547
Chr3_18271078	Chr3	18271078	G	GT	1	0	54	7.344	0	0	9	na	1	0	45	6.64547
Chr4_16755469	Chr4	16755469	T	TA	1	1	53	6.02586	0	0	9	na	1	1	44	5.33579
Chr5_24122666	Chr5	24122666	TGATTCAGCTTAG	T	1	0	54	7.344	0	0	9	na	1	0	45	6.64547
Chr6_94696	Chr6	94696	GA	G	2	1	52	9.80173	0	0	9	na	2	1	43	9.08361
Chr7_13958345	Chr7	13958345	GA	G	1	0	54	7.344	0	0	9	na	1	0	45	6.64547
Chr7_9209661	Chr7	9209661	A	AT	1	0	54	7.344	0	0	9	na	1	0	45	6.64547
Chr1_20996487	Chr1	20996487	C	CTTA	1	1	53	6.02586	0	0	9	na	1	1	44	5.33579
Chr1_28541779	Chr1	28541779	T	TG	1	0	54	7.344	0	0	9	na	1	0	45	6.64547
Chr2_30521517	Chr2	30521517	C	CT	1	1	53	6.02586	0	0	9	na	1	1	44	5.33579
Chr5_21275263	Chr5	21275263	TG	T	1	0	54	7.344	0	0	9	na	1	0	45	6.64547
Chr5_2175903	Chr5	2175903	G	GC	1	0	54	7.344	0	0	9	na	1	0	45	6.64547
Chr6_13057712	Chr6	13057712	CT	C	1	0	54	7.344	0	0	9	na	1	0	45	6.64547
Chr6_13586814	Chr6	13586814	CTA	C	1	0	54	7.344	0	0	9	na	1	0	45	6.64547
Chr6_28172919	Chr6	28172919	CG	C	1	1	53	6.02586	0	0	9	na	1	1	44	5.33579
Chr8_27651420	Chr8	27651420	CT	C	1	0	54	7.344	0	0	9	na	1	0	45	6.64547
Chr8_5616805	Chr8	5616805	TG	T	1	1	53	6.02586	0	0	9	na	1	1	44	5.33579
Chr10_18307681	Chr10	18307681	TAC	T	1	0	54	7.344	0	0	9	na	1	0	45	6.64547
Chr1_36775812	Chr1	36775812	TCCCC	T	1	1	53	6.02586	1	1	7	3.01534	0	0	46	na
Chr3_14944559	Chr3	14944559	G	GA	1	1	53	6.02586	0	0	9	na	1	1	44	5.33579
Chr4_10809797	Chr4	10809797	AGAAGAGGTCAGCCCATACCGAC	A	1	0	54	7.344	0	0	9	na	1	0	45	6.64547
Chr12_18460065	Chr12	18460065	G	GA	1	0	54	7.344	0	0	9	na	1	0	45	6.64547
Chr4_21948507	Chr4	21948507	T	TG	1	3	51	4.02826	0	0	9	na	1	3	42	3.58935
Chr10_17371364	Chr10	17371364	CAT	C	1	0	54	7.344	0	0	9	na	1	0	45	6.64547
Chr4_11399697	Chr4	11399697	TC	T	1	0	54	7.344	0	0	9	na	1	0	45	6.64547
Chr4_15017929	Chr4	15017929	GA	G	1	0	54	7.344	0	0	9	na	1	0	45	6.64547
Chr5_5858076	Chr5	5858076	GA	G	1	0	54	7.344	0	0	9	na	1	0	45	6.64547
Chr9_22129302	Chr9	22129302	CTA	C	1	0	54	7.344	1	0	8	4.29409	0	0	46	na
Chr10_12754684	Chr10	12754684	TATTG	T	1	0	54	7.344	0	0	9	na	1	0	45	6.64547
Chr4_24708355	Chr4	24708355	CG	C	1	2	52	4.95576	0	0	9	na	1	2	43	4.50911
Chr5_5387643	Chr5	5387643	AC	A	1	0	54	7.344	0	0	9	na	1	0	45	6.64547
Chr7_25329070	Chr7	25329070	C	CG	3	1	51	13.1405	0	0	9	na	3	1	42	12.5316
Chr7_28652947	Chr7	28652947	A	AATT	1	0	54	7.344	0	0	9	na	1	0	45	6.64547
Chr2_2374463	Chr2	2374463	AG	A	1	0	54	7.344	0	0	9	na	1	0	45	6.64547
Chr2_25106293	Chr2	25106293	GC	G	1	1	53	6.02586	0	0	9	na	1	1	44	5.33579
Chr3_12754388	Chr3	12754388	AT	A	1	0	54	7.344	0	0	9	na	1	0	45	6.64547
Chr3_25817545	Chr3	25817545	TGCTATTGTACCTGCTCTTAG	T	1	0	54	7.344	0	0	9	na	1	0	45	6.64547
Chr4_20107337	Chr4	20107337	TTA	T	1	0	54	7.344	0	0	9	na	1	0	45	6.64547
Chr4_22273555	Chr4	22273555	GTA	G	1	1	53	6.02586	0	0	9	na	1	1	44	5.33579
Chr5_14531605	Chr5	14531605	G	GT	1	0	54	7.344	0	0	9	na	1	0	45	6.64547
Chr5_23662865	Chr5	23662865	AG	A	1	0	54	7.344	0	0	9	na	1	0	45	6.64547
Chr6_24358641	Chr6	24358641	G	GCTTGCATATGCACATGC	1	0	54	7.344	0	0	9	na	1	0	45	6.64547
Chr8_19751098	Chr8	19751098	A	AT	1	1	53	6.02586	0	0	9	na	1	1	44	5.33579
Chr1_40761799	Chr1	40761799	TCCC	T	1	1	53	6.02586	0	0	9	na	1	1	44	5.33579
Chr1_7295097	Chr1	7295097	T	TC	1	0	54	7.344	0	0	9	na	1	0	45	6.64547
Chr3_11280835	Chr3	11280835	T	TTA	1	1	53	6.02586	0	1	8	na	1	0	45	6.64547
Chr4_20950004	Chr4	20950004	A	AT	1	0	54	7.344	0	0	9	na	1	0	45	6.64547
Chr4_7132829	Chr4	7132829	CTATATATATATATATATATATATATATATA	C	1	0	54	7.344	0	0	9	na	1	0	45	6.64547
Chr7_16058489	Chr7	16058489	CT	C	1	0	54	7.344	0	0	9	na	1	0	45	6.64547
Chr8_23853913	Chr8	23853913	CT	C	1	0	54	7.344	0	0	9	na	1	0	45	6.64547
Chr9_11407061	Chr9	11407061	CTATACAAA	C	1	0	54	7.344	0	0	9	na	1	0	45	6.64547
Chr12_21656564	Chr12	21656564	CGACGGCGCGCGGCGAT	C	1	0	54	7.344	0	0	9	na	1	0	45	6.64547
Chr12_21656586	Chr12	21656586	CGAGCGGGCG	C	1	0	54	7.344	0	0	9	na	1	0	45	6.64547
Chr3_13602266	Chr3	13602266	C	CG	1	0	54	7.344	0	0	9	na	1	0	45	6.64547
Chr4_15690672	Chr4	15690672	AT	A	1	0	54	7.344	0	0	9	na	1	0	45	6.64547
Chr4_26380251	Chr4	26380251	AC	A	1	1	53	6.02586	1	1	7	3.01534	0	0	46	na
Chr2_1609839	Chr2	1609839	C	CAT	1	0	54	7.344	0	0	9	na	1	0	45	6.64547
Chr3_23577975	Chr3	23577975	G	GAT	1	2	52	4.95576	1	2	6	2.0819	0	0	46	na
Chr5_19361182	Chr5	19361182	G	GA	1	0	54	7.344	0	0	9	na	1	0	45	6.64547
Chr9_19902605	Chr9	19902605	TAG	T	1	0	54	7.344	0	0	9	na	1	0	45	6.64547
Chr11_22185816	Chr11	22185816	ACC	A	1	1	53	6.02586	1	1	7	3.01534	0	0	46	na
Chr9_4009862	Chr9	4009862	A	AG	1	1	53	6.02586	0	0	9	na	1	1	44	5.33579
Chr3_33455349	Chr3	33455349	C	CG	1	0	54	7.344	0	0	9	na	1	0	45	6.64547
Chr4_2118087	Chr4	2118087	T	TA	1	0	54	7.344	0	0	9	na	1	0	45	6.64547
Chr5_29314935	Chr5	29314935	T	TTA	1	1	53	6.02586	0	0	9	na	1	1	44	5.33579
Chr1_31926394	Chr1	31926394	AGG	A	1	1	53	6.02586	1	1	7	3.01534	0	0	46	na
Chr4_21145567	Chr4	21145567	TCC	T	1	1	53	6.02586	0	0	9	na	1	1	44	5.33579
Chr4_26141966	Chr4	26141966	A	AT	1	0	54	7.344	0	0	9	na	1	0	45	6.64547
Chr4_29247407	Chr4	29247407	TC	T	1	0	54	7.344	0	0	9	na	1	0	45	6.64547
Chr8_28834690	Chr8	28834690	TC	T	1	1	53	6.02586	0	0	9	na	1	1	44	5.33579
Chr9_16162116	Chr9	16162116	G	GT	1	0	54	7.344	0	0	9	na	1	0	45	6.64547
Chr5_328235	Chr5	328235	TCCCC	T	1	1	53	6.02586	0	0	9	na	1	1	44	5.33579
Chr8_16215210	Chr8	16215210	TC	T	1	0	54	7.344	0	0	9	na	1	0	45	6.64547
Chr8_24287044	Chr8	24287044	CG	C	1	0	54	7.344	0	0	9	na	1	0	45	6.64547
Chr10_8687713	Chr10	8687713	T	TG	1	1	53	6.02586	0	0	9	na	1	1	44	5.33579
Chr11_25286211	Chr11	25286211	T	TC	1	0	54	7.344	0	0	9	na	1	0	45	6.64547
Chr3_14924923	Chr3	14924923	TCCCCCCCCCCCC	T	1	1	53	6.02586	0	0	9	na	1	1	44	5.33579
Chr6_10597152	Chr6	10597152	C	CG	1	1	53	6.02586	1	1	7	3.01534	0	0	46	na
Chr7_28714620	Chr7	28714620	AACCGGTAGTCCCGGTTGTTTATACCAACCGGG	A	1	0	54	7.344	0	0	9	na	1	0	45	6.64547
Chr1_17645298	Chr1	17645298	C	CAAT	1	1	53	6.02586	0	0	9	na	1	1	44	5.33579
Chr1_19637352	Chr1	19637352	ATG	A	1	1	53	6.02586	0	0	9	na	1	1	44	5.33579
Chr6_17674092	Chr6	17674092	C	CA	2	1	52	9.80173	0	0	9	na	2	1	43	9.08361
Chr6_30241239	Chr6	30241239	G	GT	1	0	54	7.344	0	0	9	na	1	0	45	6.64547
Chr8_487062	Chr8	487062	TG	T	1	1	53	6.02586	0	0	9	na	1	1	44	5.33579
Chr12_3775556	Chr12	3775556	GA	G	1	0	54	7.344	0	0	9	na	1	0	45	6.64547
Chr3_28002732	Chr3	28002732	GA	G	1	0	54	7.344	0	0	9	na	1	0	45	6.64547
Chr5_16284506	Chr5	16284506	AT	A	1	0	54	7.344	0	0	9	na	1	0	45	6.64547
Chr4_28772077	Chr4	28772077	C	CA	1	0	54	7.344	0	0	9	na	1	0	45	6.64547
Chr12_652662	Chr12	652662	CA	C	1	0	54	7.344	0	0	9	na	1	0	45	6.64547
Chr1_27568192	Chr1	27568192	CACCAACAAGGG	C	1	0	54	7.344	0	0	9	na	1	0	45	6.64547
Chr2_19005770	Chr2	19005770	C	CG	1	0	54	7.344	0	0	9	na	1	0	45	6.64547
Chr8_13984759	Chr8	13984759	GACATTGCCAACAAAAGA	G	1	0	54	7.344	0	0	9	na	1	0	45	6.64547
Chr8_18165107	Chr8	18165107	GGAGGAGGATGGGAGGAAGATGGA	G	1	0	54	7.344	0	0	9	na	1	0	45	6.64547
Chr12_20165174	Chr12	20165174	TC	T	1	0	54	7.344	0	0	9	na	1	0	45	6.64547
Chr1_17628060	Chr1	17628060	G	GTA	1	0	54	7.344	0	0	9	na	1	0	45	6.64547
Chr1_24657718	Chr1	24657718	A	AT	1	1	53	6.02586	0	0	9	na	1	1	44	5.33579
Chr3_9318536	Chr3	9318536	A	AT	1	1	53	6.02586	0	0	9	na	1	1	44	5.33579
Chr5_3911179	Chr5	3911179	G	GC	1	1	53	6.02586	0	0	9	na	1	1	44	5.33579
Chr6_1281499	Chr6	1281499	T	TC	1	0	54	7.344	0	0	9	na	1	0	45	6.64547
Chr9_11190729	Chr9	11190729	AT	A	1	1	53	6.02586	0	0	9	na	1	1	44	5.33579
Chr1_29483367	Chr1	29483367	C	CT	1	0	54	7.344	0	0	9	na	1	0	45	6.64547
Chr2_23074224	Chr2	23074224	GT	G	1	0	54	7.344	0	0	9	na	1	0	45	6.64547
Chr3_31302890	Chr3	31302890	GA	G	1	1	53	6.02586	0	1	8	na	1	0	45	6.64547
Chr5_16232830	Chr5	16232830	A	AT	1	0	54	7.344	0	0	9	na	1	0	45	6.64547
Chr6_18389	Chr6	18389	A	AG	1	1	53	6.02586	0	0	9	na	1	1	44	5.33579
Chr6_5741006	Chr6	5741006	CCACTCGTAG	C	1	1	53	6.02586	0	1	8	na	1	0	45	6.64547
Chr2_11204338	Chr2	11204338	A	AT	1	1	53	6.02586	0	0	9	na	1	1	44	5.33579
Chr12_5761358	Chr12	5761358	G	GT	1	0	54	7.344	0	0	9	na	1	0	45	6.64547
Chr1_1200383	Chr1	1200383	AC	A	1	0	54	7.344	0	0	9	na	1	0	45	6.64547
Chr1_31222437	Chr1	31222437	TG	T	1	0	54	7.344	0	0	9	na	1	0	45	6.64547
Chr2_2252024	Chr2	2252024	AC	A	1	0	54	7.344	0	0	9	na	1	0	45	6.64547
Chr2_28730268	Chr2	28730268	GAAAAAAAT	G	1	0	54	7.344	0	0	9	na	1	0	45	6.64547
Chr6_26542558	Chr6	26542558	T	TA	1	0	54	7.344	0	0	9	na	1	0	45	6.64547
Chr7_4363579	Chr7	4363579	TCCC	T	1	1	53	6.02586	0	0	9	na	1	1	44	5.33579
Chr8_16977992	Chr8	16977992	TG	T	1	0	54	7.344	0	0	9	na	1	0	45	6.64547
Chr9_192034	Chr9	192034	G	GC	2	2	51	8.43571	0	0	9	na	2	2	42	7.93962
Chr9_20111232	Chr9	20111232	GC	G	1	1	53	6.02586	0	0	9	na	1	1	44	5.33579
Chr10_7613777	Chr10	7613777	CG	C	1	2	52	4.95576	1	1	7	3.01534	0	1	45	na
Chr9_22278016	Chr9	22278016	TGGG	T	1	1	53	6.02586	0	0	9	na	1	1	44	5.33579
Chr10_5689665	Chr10	5689665	AAAC	A	1	0	54	7.344	0	0	9	na	1	0	45	6.64547
Chr11_23383713	Chr11	23383713	C	CA	1	0	54	7.344	0	0	9	na	1	0	45	6.64547
Chr10_2096873	Chr10	2096873	TA	T	1	0	54	7.344	0	0	9	na	1	0	45	6.64547
Chr11_20499434	Chr11	20499434	A	AG	1	0	54	7.344	0	0	9	na	1	0	45	6.64547
Chr1_2532536	Chr1	2532536	A	AAG	1	0	54	7.344	0	0	9	na	1	0	45	6.64547
Chr2_33674278	Chr2	33674278	AG	A	1	0	54	7.344	0	0	9	na	1	0	45	6.64547
Chr2_7051527	Chr2	7051527	T	TA	1	0	54	7.344	0	0	9	na	1	0	45	6.64547
Chr9_15122555	Chr9	15122555	A	AT	1	0	54	7.344	0	0	9	na	1	0	45	6.64547
Chr9_7498709	Chr9	7498709	A	AT	1	0	54	7.344	0	0	9	na	1	0	45	6.64547
Chr10_11491610	Chr10	11491610	TA	T	1	0	54	7.344	1	0	8	4.29409	0	0	46	na
Chr3_1980380	Chr3	1980380	TTTAGACAC	T	1	0	54	7.344	0	0	9	na	1	0	45	6.64547
Chr9_15975497	Chr9	15975497	T	TA	1	0	54	7.344	0	0	9	na	1	0	45	6.64547
Chr1_11209749	Chr1	11209749	C	CAATGGATGTTATG	1	0	54	7.344	0	0	9	na	1	0	45	6.64547
Chr7_27804775	Chr7	27804775	T	TGA	1	0	54	7.344	1	0	8	4.29409	0	0	46	na
Chr4_34198317	Chr4	34198317	G	GT	1	0	54	7.344	0	0	9	na	1	0	45	6.64547
Chr4_34198341	Chr4	34198341	TCCCTTCGTCAAAAAAAACCTAGCCTAGGAGGGCAGGAGGGGATTGAC	T	1	0	54	7.344	0	0	9	na	1	0	45	6.64547
Chr11_22992344	Chr11	22992344	C	CATATATAT	1	1	53	6.02586	0	0	9	na	1	1	44	5.33579
Chr2_21406897	Chr2	21406897	CA	C	1	0	54	7.344	0	0	9	na	1	0	45	6.64547
Chr7_22064630	Chr7	22064630	G	GT	1	0	54	7.344	0	0	9	na	1	0	45	6.64547
Chr3_4426704	Chr3	4426704	A	AAT	1	1	53	6.02586	0	0	9	na	1	1	44	5.33579
Chr4_31258179	Chr4	31258179	TA	T	1	0	54	7.344	0	0	9	na	1	0	45	6.64547
Chr11_20026472	Chr11	20026472	CG	C	1	1	53	6.02586	0	0	9	na	1	1	44	5.33579
Chr11_21259775	Chr11	21259775	A	AC	1	0	54	7.344	0	0	9	na	1	0	45	6.64547
Chr1_31278876	Chr1	31278876	AG	A	1	0	54	7.344	0	0	9	na	1	0	45	6.64547
Chr2_5790131	Chr2	5790131	T	TATA	1	1	53	6.02586	0	0	9	na	1	1	44	5.33579
Chr3_24615928	Chr3	24615928	G	GT	1	1	53	6.02586	0	1	8	na	1	0	45	6.64547
Chr7_26426971	Chr7	26426971	TGG	T	1	1	53	6.02586	1	1	7	3.01534	0	0	46	na
Chr7_2878205	Chr7	2878205	T	TACA	1	0	54	7.344	0	0	9	na	1	0	45	6.64547
Chr9_11114086	Chr9	11114086	T	TA	1	0	54	7.344	0	0	9	na	1	0	45	6.64547
Chr1_7573236	Chr1	7573236	A	AG	1	1	53	6.02586	0	0	9	na	1	1	44	5.33579
Chr12_22082256	Chr12	22082256	A	AAAT	1	1	53	6.02586	1	1	7	3.01534	0	0	46	na
Chr11_18402542	Chr11	18402542	G	GA	1	0	54	7.344	1	0	8	4.29409	0	0	46	na
Chr2_4089626	Chr2	4089626	GGA	G	1	0	54	7.344	1	0	8	4.29409	0	0	46	na
Chr7_23556774	Chr7	23556774	TC	T	1	1	53	6.02586	1	1	7	3.01534	0	0	46	na
Chr8_14879834	Chr8	14879834	A	AACTTATTCCCCTACTTGCAGTTG	1	0	54	7.344	1	0	8	4.29409	0	0	46	na
Chr9_16790197	Chr9	16790197	T	TC	1	1	53	6.02586	1	1	7	3.01534	0	0	46	na
Chr10_17942295	Chr10	17942295	T	TA	1	0	54	7.344	1	0	8	4.29409	0	0	46	na
Chr9_17510509	Chr9	17510509	TTA	T	1	0	54	7.344	1	0	8	4.29409	0	0	46	na
Chr10_11107251	Chr10	11107251	G	GA	1	0	54	7.344	1	0	8	4.29409	0	0	46	na
Chr7_3594906	Chr7	3594906	TA	T	1	0	54	7.344	1	0	8	4.29409	0	0	46	na
Chr9_11722713	Chr9	11722713	AAG	A	1	0	54	7.344	1	0	8	4.29409	0	0	46	na
Chr5_18501212	Chr5	18501212	GA	G	1	0	54	7.344	1	0	8	4.29409	0	0	46	na
Chr8_20182327	Chr8	20182327	G	GTAT	1	1	53	6.02586	1	1	7	3.01534	0	0	46	na
Chr10_12652353	Chr10	12652353	A	ATAT	1	0	54	7.344	1	0	8	4.29409	0	0	46	na
Chr12_2287961	Chr12	2287961	AT	A	1	0	54	7.344	1	0	8	4.29409	0	0	46	na
Chr7_3134499	Chr7	3134499	T	TA	1	0	54	7.344	1	0	8	4.29409	0	0	46	na
Chr10_6322769	Chr10	6322769	GA	G	1	0	54	7.344	1	0	8	4.29409	0	0	46	na
Chr1_196798	Chr1	196798	G	GA	1	0	54	7.344	1	0	8	4.29409	0	0	46	na
Chr2_3484214	Chr2	3484214	TA	T	1	0	54	7.344	1	0	8	4.29409	0	0	46	na
Chr3_30228372	Chr3	30228372	AC	A	1	0	54	7.344	1	0	8	4.29409	0	0	46	na
Chr3_3435178	Chr3	3435178	C	CAT	1	0	54	7.344	1	0	8	4.29409	0	0	46	na
Chr9_19254916	Chr9	19254916	TA	T	1	0	54	7.344	1	0	8	4.29409	0	0	46	na

## Sheet: Table S6
Table S6, Summary of genomic SNVs detected through WGS
SNV_ID	Chromosome	Position	SNVs type	Ratio of SNVs	Plant _ID
Chr1_236821	Chr1	236821	G_C	0.586207	46bAG_s1
Chr1_3216938	Chr1	3216938	C_T	0.391304	46bAG_s1
Chr1_3485615	Chr1	3485615	T_A	0.636364	46bAG_s1
Chr1_6939097	Chr1	6939097	G_C	0.555556	46bAG_s1
Chr1_7582162	Chr1	7582162	C_G	0.571429	46bAG_s1
Chr1_9997088	Chr1	9997088	G_T	0.451613	46bAG_s1
Chr1_11304380	Chr1	11304380	G_A	0.666667	46bAG_s1
Chr1_11805061	Chr1	11805061	G_A	0.4	46bAG_s1
Chr1_13780160	Chr1	13780160	A_C	0.615385	46bAG_s1
Chr1_14881978	Chr1	14881978	C_T	0.52	46bAG_s1
Chr1_15261762	Chr1	15261762	A_T	0.461538	46bAG_s1
Chr1_15724850	Chr1	15724850	C_T	0.535714	46bAG_s1
Chr1_16185159	Chr1	16185159	G_T	0.5	46bAG_s1
Chr1_16276769	Chr1	16276769	C_A	0.521739	46bAG_s1
Chr1_17156983	Chr1	17156983	A_G	0.447368	46bAG_s1
Chr1_17371255	Chr1	17371255	G_A	0.533333	46bAG_s1
Chr1_17674316	Chr1	17674316	G_A	0.314286	46bAG_s1
Chr1_18042646	Chr1	18042646	C_A	0.689655	46bAG_s1
Chr1_19069100	Chr1	19069100	A_T	0.413793	46bAG_s1
Chr1_19098984	Chr1	19098984	C_A	0.263158	46bAG_s1
Chr1_19468290	Chr1	19468290	C_A	0.608696	46bAG_s1
Chr1_19994679	Chr1	19994679	G_A	0.5	46bAG_s1
Chr1_21495594	Chr1	21495594	G_A	0.555556	46bAG_s1
Chr1_22010386	Chr1	22010386	C_T	0.666667	46bAG_s1
Chr1_22548364	Chr1	22548364	T_A	0.205882	46bAG_s1
Chr1_23666048	Chr1	23666048	A_G	0.565217	46bAG_s1
Chr1_26240499	Chr1	26240499	G_A	0.527778	46bAG_s1
Chr1_26447420	Chr1	26447420	T_A	0.36	46bAG_s1
Chr1_26695103	Chr1	26695103	C_A	0.4375	46bAG_s1
Chr1_27479639	Chr1	27479639	C_A	0.645161	46bAG_s1
Chr1_27479642	Chr1	27479642	C_A	0.645161	46bAG_s1
Chr1_27548204	Chr1	27548204	C_A	0.5	46bAG_s1
Chr1_28509229	Chr1	28509229	A_G	0.62069	46bAG_s1
Chr1_31289194	Chr1	31289194	T_C	0.653846	46bAG_s1
Chr1_31674512	Chr1	31674512	G_T	0.484848	46bAG_s1
Chr1_33126765	Chr1	33126765	C_A	0.714286	46bAG_s1
Chr1_33604821	Chr1	33604821	G_T	0.44	46bAG_s1
Chr1_36046117	Chr1	36046117	T_C	0.317073	46bAG_s1
Chr1_36054634	Chr1	36054634	C_A	0.423077	46bAG_s1
Chr1_36255314	Chr1	36255314	A_G	0.533333	46bAG_s1
Chr1_36511850	Chr1	36511850	G_A	0.428571	46bAG_s1
Chr1_37369283	Chr1	37369283	G_T	0.485714	46bAG_s1
Chr1_38719016	Chr1	38719016	G_T	0.541667	46bAG_s1
Chr1_39118676	Chr1	39118676	C_T	0.444444	46bAG_s1
Chr1_39487417	Chr1	39487417	G_A	0.5	46bAG_s1
Chr1_42274103	Chr1	42274103	C_A	0.466667	46bAG_s1
Chr2_467826	Chr2	467826	T_A	0.384615	46bAG_s1
Chr2_1039265	Chr2	1039265	C_T	0.444444	46bAG_s1
Chr2_1393419	Chr2	1393419	G_T	0.538462	46bAG_s1
Chr2_2198344	Chr2	2198344	C_T	0.5	46bAG_s1
Chr2_4431979	Chr2	4431979	C_A	0.428571	46bAG_s1
Chr2_5456232	Chr2	5456232	C_T	0.363636	46bAG_s1
Chr2_6158821	Chr2	6158821	G_A	0.535714	46bAG_s1
Chr2_6790283	Chr2	6790283	C_G	0.470588	46bAG_s1
Chr2_7132666	Chr2	7132666	G_C	0.5	46bAG_s1
Chr2_8756315	Chr2	8756315	G_T	0.454545	46bAG_s1
Chr2_8756316	Chr2	8756316	A_T	0.454545	46bAG_s1
Chr2_10188985	Chr2	10188985	G_A	0.423077	46bAG_s1
Chr2_10609253	Chr2	10609253	G_T	0.464286	46bAG_s1
Chr2_10984490	Chr2	10984490	C_A	0.52	46bAG_s1
Chr2_11624588	Chr2	11624588	G_T	0.482759	46bAG_s1
Chr2_11914261	Chr2	11914261	G_A	0.307692	46bAG_s1
Chr2_11914269	Chr2	11914269	G_A	0.285714	46bAG_s1
Chr2_12439066	Chr2	12439066	G_T	0.37037	46bAG_s1
Chr2_13175308	Chr2	13175308	C_A	0.576923	46bAG_s1
Chr2_14573009	Chr2	14573009	T_C	0.35	46bAG_s1
Chr2_14594096	Chr2	14594096	G_T	0.2	46bAG_s1
Chr2_15307331	Chr2	15307331	G_T	0.571429	46bAG_s1
Chr2_16143932	Chr2	16143932	C_T	0.4375	46bAG_s1
Chr2_16820886	Chr2	16820886	C_G	0.482759	46bAG_s1
Chr2_17445190	Chr2	17445190	C_A	0.758621	46bAG_s1
Chr2_18009095	Chr2	18009095	C_T	0.730769	46bAG_s1
Chr2_18769753	Chr2	18769753	T_A	0.483871	46bAG_s1
Chr2_19728098	Chr2	19728098	C_T	0.555556	46bAG_s1
Chr2_22515608	Chr2	22515608	C_A	0.571429	46bAG_s1
Chr2_23070371	Chr2	23070371	G_A	0.52	46bAG_s1
Chr2_24984035	Chr2	24984035	C_T	0.555556	46bAG_s1
Chr2_25109939	Chr2	25109939	G_C	0.576923	46bAG_s1
Chr2_25666135	Chr2	25666135	G_A	0.566667	46bAG_s1
Chr2_26339203	Chr2	26339203	C_T	0.521739	46bAG_s1
Chr2_26847606	Chr2	26847606	C_A	0.487179	46bAG_s1
Chr2_27924062	Chr2	27924062	C_G	0.7	46bAG_s1
Chr2_31136723	Chr2	31136723	A_T	0.363636	46bAG_s1
Chr2_32593120	Chr2	32593120	C_A	0.785714	46bAG_s1
Chr2_32794892	Chr2	32794892	A_C	0.461538	46bAG_s1
Chr2_33989627	Chr2	33989627	C_T	0.483871	46bAG_s1
Chr2_35879406	Chr2	35879406	T_A	0.545455	46bAG_s1
Chr2_36799255	Chr2	36799255	G_T	0.405405	46bAG_s1
Chr2_36998051	Chr2	36998051	T_C	0.481481	46bAG_s1
Chr3_471046	Chr3	471046	G_T	0.666667	46bAG_s1
Chr3_3885637	Chr3	3885637	G_T	0.535714	46bAG_s1
Chr3_4468583	Chr3	4468583	A_T	0.566667	46bAG_s1
Chr3_6211493	Chr3	6211493	G_T	0.529412	46bAG_s1
Chr3_9287354	Chr3	9287354	T_C	0.5625	46bAG_s1
Chr3_11521860	Chr3	11521860	C_A	0.352941	46bAG_s1
Chr3_11875387	Chr3	11875387	T_G	0.578947	46bAG_s1
Chr3_12096737	Chr3	12096737	A_G	0.409091	46bAG_s1
Chr3_12742943	Chr3	12742943	A_T	0.424242	46bAG_s1
Chr3_13521405	Chr3	13521405	A_G	0.647059	46bAG_s1
Chr3_13908107	Chr3	13908107	A_G	0.3	46bAG_s1
Chr3_17487303	Chr3	17487303	G_T	0.409091	46bAG_s1
Chr3_17641922	Chr3	17641922	C_T	0.472222	46bAG_s1
Chr3_17656300	Chr3	17656300	G_T	0.526316	46bAG_s1
Chr3_17656301	Chr3	17656301	G_T	0.540541	46bAG_s1
Chr3_17802816	Chr3	17802816	T_G	0.517241	46bAG_s1
Chr3_20147075	Chr3	20147075	A_G	0.514286	46bAG_s1
Chr3_20352726	Chr3	20352726	G_T	0.458333	46bAG_s1
Chr3_23844630	Chr3	23844630	G_A	0.516129	46bAG_s1
Chr3_25781703	Chr3	25781703	C_T	0.352941	46bAG_s1
Chr3_26265018	Chr3	26265018	G_T	0.6	46bAG_s1
Chr3_27645495	Chr3	27645495	G_A	0.444444	46bAG_s1
Chr3_30605577	Chr3	30605577	C_T	0.388889	46bAG_s1
Chr3_30674146	Chr3	30674146	T_G	0.357143	46bAG_s1
Chr3_32977317	Chr3	32977317	C_T	0.633333	46bAG_s1
Chr3_33153767	Chr3	33153767	G_T	0.344828	46bAG_s1
Chr4_2315744	Chr4	2315744	G_T	0.76	46bAG_s1
Chr4_3038260	Chr4	3038260	C_A	0.47619	46bAG_s1
Chr4_3450882	Chr4	3450882	G_A	0.461538	46bAG_s1
Chr4_4320683	Chr4	4320683	C_G	0.483871	46bAG_s1
Chr4_4535767	Chr4	4535767	C_G	0.392857	46bAG_s1
Chr4_4766583	Chr4	4766583	G_A	0.242424	46bAG_s1
Chr4_4836414	Chr4	4836414	C_A	0.347826	46bAG_s1
Chr4_6771062	Chr4	6771062	G_C	0.382353	46bAG_s1
Chr4_6773538	Chr4	6773538	G_A	0.484848	46bAG_s1
Chr4_7322444	Chr4	7322444	G_C	0.591837	46bAG_s1
Chr4_7637518	Chr4	7637518	C_T	0.5	46bAG_s1
Chr4_7775901	Chr4	7775901	G_A	0.307692	46bAG_s1
Chr4_8346918	Chr4	8346918	G_T	0.45	46bAG_s1
Chr4_8479458	Chr4	8479458	G_T	0.375	46bAG_s1
Chr4_9293350	Chr4	9293350	G_T	0.62069	46bAG_s1
Chr4_9480271	Chr4	9480271	G_T	0.566667	46bAG_s1
Chr4_9672221	Chr4	9672221	G_T	0.451613	46bAG_s1
Chr4_9737033	Chr4	9737033	G_T	0.416667	46bAG_s1
Chr4_10648934	Chr4	10648934	C_G	0.419355	46bAG_s1
Chr4_11431360	Chr4	11431360	G_T	0.59375	46bAG_s1
Chr4_11434279	Chr4	11434279	C_A	0.4	46bAG_s1
Chr4_11466193	Chr4	11466193	C_A	0.428571	46bAG_s1
Chr4_11564104	Chr4	11564104	T_A	0.423077	46bAG_s1
Chr4_11849505	Chr4	11849505	G_T	0.47619	46bAG_s1
Chr4_14019794	Chr4	14019794	T_G	0.454545	46bAG_s1
Chr4_14262948	Chr4	14262948	G_T	0.428571	46bAG_s1
Chr4_14701449	Chr4	14701449	C_T	0.592593	46bAG_s1
Chr4_15469076	Chr4	15469076	C_A	0.263158	46bAG_s1
Chr4_15505642	Chr4	15505642	C_G	0.423077	46bAG_s1
Chr4_15579970	Chr4	15579970	A_C	0.551724	46bAG_s1
Chr4_15579972	Chr4	15579972	G_T	0.551724	46bAG_s1
Chr4_15966455	Chr4	15966455	T_A	0.55	46bAG_s1
Chr4_16036300	Chr4	16036300	G_T	0.5	46bAG_s1
Chr4_16135324	Chr4	16135324	C_A	0.625	46bAG_s1
Chr4_16697552	Chr4	16697552	A_G	0.545455	46bAG_s1
Chr4_17106469	Chr4	17106469	G_A	0.8125	46bAG_s1
Chr4_17792140	Chr4	17792140	C_G	0.609756	46bAG_s1
Chr4_19138455	Chr4	19138455	G_T	0.575758	46bAG_s1
Chr4_19368693	Chr4	19368693	G_C	0.526316	46bAG_s1
Chr4_20295717	Chr4	20295717	T_A	0.333333	46bAG_s1
Chr4_24824694	Chr4	24824694	C_A	0.5	46bAG_s1
Chr4_25177837	Chr4	25177837	G_A	0.594595	46bAG_s1
Chr4_25199465	Chr4	25199465	C_A	0.5	46bAG_s1
Chr4_25497405	Chr4	25497405	C_A	0.565217	46bAG_s1
Chr4_26532997	Chr4	26532997	T_C	0.478261	46bAG_s1
Chr4_27048118	Chr4	27048118	A_C	0.76	46bAG_s1
Chr4_29290970	Chr4	29290970	T_A	0.541667	46bAG_s1
Chr4_30384324	Chr4	30384324	G_T	0.368421	46bAG_s1
Chr4_30384325	Chr4	30384325	C_T	0.368421	46bAG_s1
Chr4_30535633	Chr4	30535633	G_C	0.551724	46bAG_s1
Chr4_33363575	Chr4	33363575	C_A	0.5	46bAG_s1
Chr4_34145732	Chr4	34145732	C_G	0.419355	46bAG_s1
Chr4_34390282	Chr4	34390282	T_G	0.466667	46bAG_s1
Chr5_1173422	Chr5	1173422	G_T	0.529412	46bAG_s1
Chr5_1813746	Chr5	1813746	G_T	0.470588	46bAG_s1
Chr5_2351016	Chr5	2351016	A_T	0.46875	46bAG_s1
Chr5_2659427	Chr5	2659427	T_G	0.5	46bAG_s1
Chr5_3542235	Chr5	3542235	G_T	0.52	46bAG_s1
Chr5_4409699	Chr5	4409699	A_G	0.357143	46bAG_s1
Chr5_4728667	Chr5	4728667	G_A	0.388889	46bAG_s1
Chr5_6095340	Chr5	6095340	C_A	0.333333	46bAG_s1
Chr5_7190789	Chr5	7190789	G_T	0.473684	46bAG_s1
Chr5_8220443	Chr5	8220443	G_T	0.566667	46bAG_s1
Chr5_8770388	Chr5	8770388	G_T	0.392857	46bAG_s1
Chr5_8799573	Chr5	8799573	C_G	0.47619	46bAG_s1
Chr5_9989408	Chr5	9989408	G_A	0.5	46bAG_s1
Chr5_10103724	Chr5	10103724	G_C	0.642857	46bAG_s1
Chr5_10137109	Chr5	10137109	G_T	0.407407	46bAG_s1
Chr5_10387426	Chr5	10387426	G_T	0.285714	46bAG_s1
Chr5_10461187	Chr5	10461187	C_T	0.5	46bAG_s1
Chr5_11011676	Chr5	11011676	G_T	0.594595	46bAG_s1
Chr5_11446343	Chr5	11446343	C_A	0.722222	46bAG_s1
Chr5_11472175	Chr5	11472175	T_A	0.545455	46bAG_s1
Chr5_11531795	Chr5	11531795	G_A	0.5	46bAG_s1
Chr5_12141780	Chr5	12141780	G_C	0.542857	46bAG_s1
Chr5_13070260	Chr5	13070260	T_C	0.413793	46bAG_s1
Chr5_14087578	Chr5	14087578	C_A	0.305556	46bAG_s1
Chr5_15219404	Chr5	15219404	C_T	0.5	46bAG_s1
Chr5_15362742	Chr5	15362742	G_T	0.592593	46bAG_s1
Chr5_15498253	Chr5	15498253	C_A	0.677419	46bAG_s1
Chr5_16587453	Chr5	16587453	A_T	0.545455	46bAG_s1
Chr5_17701746	Chr5	17701746	C_T	0.391304	46bAG_s1
Chr5_18566271	Chr5	18566271	C_T	0.542857	46bAG_s1
Chr5_22277537	Chr5	22277537	A_T	0.538462	46bAG_s1
Chr5_27892729	Chr5	27892729	C_A	0.53125	46bAG_s1
Chr6_3049492	Chr6	3049492	C_G	0.4	46bAG_s1
Chr6_6944347	Chr6	6944347	T_G	0.6	46bAG_s1
Chr6_7321583	Chr6	7321583	C_A	0.307692	46bAG_s1
Chr6_10523416	Chr6	10523416	C_T	0.575758	46bAG_s1
Chr6_10851388	Chr6	10851388	G_T	0.538462	46bAG_s1
Chr6_12363448	Chr6	12363448	C_T	0.463415	46bAG_s1
Chr6_13658017	Chr6	13658017	A_C	0.375	46bAG_s1
Chr6_13962303	Chr6	13962303	G_A	0.314286	46bAG_s1
Chr6_14978876	Chr6	14978876	C_A	0.457143	46bAG_s1
Chr6_15381064	Chr6	15381064	G_T	0.642857	46bAG_s1
Chr6_15731908	Chr6	15731908	T_A	0.44186	46bAG_s1
Chr6_15788549	Chr6	15788549	T_C	0.5	46bAG_s1
Chr6_16152396	Chr6	16152396	C_T	0.518519	46bAG_s1
Chr6_16243762	Chr6	16243762	A_C	0.285714	46bAG_s1
Chr6_16266223	Chr6	16266223	T_A	0.518519	46bAG_s1
Chr6_16754057	Chr6	16754057	C_A	0.36	46bAG_s1
Chr6_18326831	Chr6	18326831	T_G	0.4	46bAG_s1
Chr6_19323339	Chr6	19323339	G_C	0.857143	46bAG_s1
Chr6_19447689	Chr6	19447689	G_A	0.645161	46bAG_s1
Chr6_19721376	Chr6	19721376	C_A	0.541667	46bAG_s1
Chr6_19851705	Chr6	19851705	C_A	0.6	46bAG_s1
Chr6_20938487	Chr6	20938487	C_A	0.391304	46bAG_s1
Chr6_22230572	Chr6	22230572	A_G	0.722222	46bAG_s1
Chr6_25560223	Chr6	25560223	G_T	0.269231	46bAG_s1
Chr6_26495716	Chr6	26495716	G_A	0.4375	46bAG_s1
Chr6_26549234	Chr6	26549234	C_A	0.75	46bAG_s1
Chr6_28120337	Chr6	28120337	G_A	0.4375	46bAG_s1
Chr6_28150241	Chr6	28150241	A_G	0.529412	46bAG_s1
Chr6_29395049	Chr6	29395049	C_A	0.62069	46bAG_s1
Chr7_1907307	Chr7	1907307	G_T	0.5	46bAG_s1
Chr7_1964810	Chr7	1964810	G_A	0.560976	46bAG_s1
Chr7_2799574	Chr7	2799574	G_A	0.428571	46bAG_s1
Chr7_3252116	Chr7	3252116	G_T	0.5	46bAG_s1
Chr7_5523150	Chr7	5523150	C_T	0.44	46bAG_s1
Chr7_8484929	Chr7	8484929	C_G	0.310345	46bAG_s1
Chr7_9640119	Chr7	9640119	G_T	0.576923	46bAG_s1
Chr7_10939424	Chr7	10939424	C_G	0.533333	46bAG_s1
Chr7_11172243	Chr7	11172243	C_A	0.4	46bAG_s1
Chr7_11800386	Chr7	11800386	C_T	0.423077	46bAG_s1
Chr7_12080573	Chr7	12080573	G_A	0.515152	46bAG_s1
Chr7_12365518	Chr7	12365518	T_A	0.37931	46bAG_s1
Chr7_14029922	Chr7	14029922	G_A	0.333333	46bAG_s1
Chr7_17750333	Chr7	17750333	G_T	0.5	46bAG_s1
Chr7_18666737	Chr7	18666737	C_T	0.482759	46bAG_s1
Chr7_19022229	Chr7	19022229	C_T	0.428571	46bAG_s1
Chr7_21735241	Chr7	21735241	T_C	0.617647	46bAG_s1
Chr7_24862439	Chr7	24862439	C_T	0.666667	46bAG_s1
Chr7_29336103	Chr7	29336103	T_C	0.511628	46bAG_s1
Chr8_2675439	Chr8	2675439	A_C	0.391304	46bAG_s1
Chr8_5670146	Chr8	5670146	G_C	0.538462	46bAG_s1
Chr8_6527622	Chr8	6527622	G_A	0.484848	46bAG_s1
Chr8_7030243	Chr8	7030243	G_A	0.64	46bAG_s1
Chr8_7542956	Chr8	7542956	A_G	0.653846	46bAG_s1
Chr8_7726217	Chr8	7726217	G_T	0.421053	46bAG_s1
Chr8_8300376	Chr8	8300376	G_C	0.5	46bAG_s1
Chr8_8897601	Chr8	8897601	C_A	0.631579	46bAG_s1
Chr8_13430500	Chr8	13430500	T_C	0.245283	46bAG_s1
Chr8_13817786	Chr8	13817786	C_A	0.37931	46bAG_s1
Chr8_13914607	Chr8	13914607	G_A	0.571429	46bAG_s1
Chr8_14277813	Chr8	14277813	G_A	0.4	46bAG_s1
Chr8_14815862	Chr8	14815862	G_T	0.590909	46bAG_s1
Chr8_15021136	Chr8	15021136	G_A	0.5	46bAG_s1
Chr8_15270955	Chr8	15270955	T_C	0.357143	46bAG_s1
Chr8_15819153	Chr8	15819153	G_T	0.482759	46bAG_s1
Chr8_16413022	Chr8	16413022	G_T	0.37037	46bAG_s1
Chr8_17277042	Chr8	17277042	C_A	0.472222	46bAG_s1
Chr8_19456187	Chr8	19456187	C_T	0.366667	46bAG_s1
Chr8_20222985	Chr8	20222985	G_A	0.5625	46bAG_s1
Chr8_20261221	Chr8	20261221	C_G	0.416667	46bAG_s1
Chr8_20920668	Chr8	20920668	C_T	0.695652	46bAG_s1
Chr8_22831567	Chr8	22831567	G_T	0.5	46bAG_s1
Chr8_23929595	Chr8	23929595	C_T	0.448276	46bAG_s1
Chr8_26275606	Chr8	26275606	G_A	0.30303	46bAG_s1
Chr9_718571	Chr9	718571	C_A	0.454545	46bAG_s1
Chr9_3991515	Chr9	3991515	G_A	0.464286	46bAG_s1
Chr9_4586539	Chr9	4586539	G_T	0.56	46bAG_s1
Chr9_5039555	Chr9	5039555	C_A	0.545455	46bAG_s1
Chr9_5189411	Chr9	5189411	C_G	0.395349	46bAG_s1
Chr9_5850179	Chr9	5850179	A_T	0.606061	46bAG_s1
Chr9_6501114	Chr9	6501114	C_T	0.433333	46bAG_s1
Chr9_8339953	Chr9	8339953	C_T	0.423077	46bAG_s1
Chr9_10251909	Chr9	10251909	G_A	0.592593	46bAG_s1
Chr9_10555038	Chr9	10555038	C_G	0.384615	46bAG_s1
Chr9_11134552	Chr9	11134552	G_T	0.52381	46bAG_s1
Chr9_11369406	Chr9	11369406	G_A	0.558824	46bAG_s1
Chr9_11729714	Chr9	11729714	C_A	0.48	46bAG_s1
Chr9_11729715	Chr9	11729715	T_C	0.48	46bAG_s1
Chr9_11893331	Chr9	11893331	G_A	0.451613	46bAG_s1
Chr9_12109150	Chr9	12109150	G_A	0.459459	46bAG_s1
Chr9_13754038	Chr9	13754038	A_T	0.416667	46bAG_s1
Chr9_14354760	Chr9	14354760	C_A	0.538462	46bAG_s1
Chr9_18180187	Chr9	18180187	A_T	0.625	46bAG_s1
Chr10_897602	Chr10	897602	A_G	0.633333	46bAG_s1
Chr10_4244400	Chr10	4244400	C_T	0.333333	46bAG_s1
Chr10_5510788	Chr10	5510788	G_T	0.709677	46bAG_s1
Chr10_7550049	Chr10	7550049	T_A	0.25	46bAG_s1
Chr10_9844891	Chr10	9844891	A_G	0.604651	46bAG_s1
Chr10_10156841	Chr10	10156841	G_T	0.441176	46bAG_s1
Chr10_10313293	Chr10	10313293	C_T	0.567568	46bAG_s1
Chr10_10991474	Chr10	10991474	C_A	0.517241	46bAG_s1
Chr10_14224820	Chr10	14224820	T_C	0.617647	46bAG_s1
Chr10_15055187	Chr10	15055187	C_T	0.444444	46bAG_s1
Chr10_16311820	Chr10	16311820	C_T	0.583333	46bAG_s1
Chr10_17528338	Chr10	17528338	C_A	0.5625	46bAG_s1
Chr10_21120458	Chr10	21120458	G_A	0.65625	46bAG_s1
Chr10_21851138	Chr10	21851138	C_A	0.212121	46bAG_s1
Chr10_22920460	Chr10	22920460	A_G	0.555556	46bAG_s1
Chr11_1300560	Chr11	1300560	G_A	0.346154	46bAG_s1
Chr11_1860833	Chr11	1860833	T_G	0.448276	46bAG_s1
Chr11_2938398	Chr11	2938398	A_G	0.37931	46bAG_s1
Chr11_3411711	Chr11	3411711	G_A	0.34375	46bAG_s1
Chr11_4006008	Chr11	4006008	C_T	0.56	46bAG_s1
Chr11_4102126	Chr11	4102126	T_C	0.484848	46bAG_s1
Chr11_4857208	Chr11	4857208	A_T	0.393939	46bAG_s1
Chr11_7394693	Chr11	7394693	A_G	0.5	46bAG_s1
Chr11_8210335	Chr11	8210335	G_T	0.357143	46bAG_s1
Chr11_8624888	Chr11	8624888	T_C	0.566667	46bAG_s1
Chr11_8945954	Chr11	8945954	C_A	0.625	46bAG_s1
Chr11_10050848	Chr11	10050848	G_T	0.62069	46bAG_s1
Chr11_10319144	Chr11	10319144	C_A	0.44	46bAG_s1
Chr11_10382668	Chr11	10382668	C_T	0.592593	46bAG_s1
Chr11_12428600	Chr11	12428600	G_T	0.7	46bAG_s1
Chr11_13198450	Chr11	13198450	C_A	0.636364	46bAG_s1
Chr11_14406208	Chr11	14406208	T_G	0.4	46bAG_s1
Chr11_14723552	Chr11	14723552	C_A	0.642857	46bAG_s1
Chr11_16285139	Chr11	16285139	A_G	0.5	46bAG_s1
Chr11_17642929	Chr11	17642929	G_A	0.447368	46bAG_s1
Chr11_17856077	Chr11	17856077	A_T	0.588235	46bAG_s1
Chr11_18440682	Chr11	18440682	C_A	0.333333	46bAG_s1
Chr11_19006749	Chr11	19006749	C_T	0.538462	46bAG_s1
Chr11_20141817	Chr11	20141817	C_T	0.5	46bAG_s1
Chr11_20396318	Chr11	20396318	G_T	0.473684	46bAG_s1
Chr11_22182684	Chr11	22182684	T_A	0.222222	46bAG_s1
Chr11_24535568	Chr11	24535568	A_G	0.434783	46bAG_s1
Chr11_26387013	Chr11	26387013	G_A	0.482759	46bAG_s1
Chr11_26443803	Chr11	26443803	C_T	0.357143	46bAG_s1
Chr11_26608493	Chr11	26608493	T_C	0.411765	46bAG_s1
Chr11_27068472	Chr11	27068472	T_A	0.545455	46bAG_s1
Chr11_29410012	Chr11	29410012	A_G	0.606061	46bAG_s1
Chr12_264321	Chr12	264321	C_T	0.5	46bAG_s1
Chr12_677973	Chr12	677973	G_A	0.233333	46bAG_s1
Chr12_838864	Chr12	838864	A_G	0.589744	46bAG_s1
Chr12_2030756	Chr12	2030756	C_A	0.533333	46bAG_s1
Chr12_3505926	Chr12	3505926	G_A	0.515152	46bAG_s1
Chr12_4528903	Chr12	4528903	T_A	0.666667	46bAG_s1
Chr12_5435042	Chr12	5435042	T_A	0.4	46bAG_s1
Chr12_6196131	Chr12	6196131	G_T	0.52381	46bAG_s1
Chr12_6876598	Chr12	6876598	C_T	0.481481	46bAG_s1
Chr12_9510411	Chr12	9510411	C_A	0.433333	46bAG_s1
Chr12_9765648	Chr12	9765648	G_T	0.378378	46bAG_s1
Chr12_9765649	Chr12	9765649	A_T	0.378378	46bAG_s1
Chr12_10217244	Chr12	10217244	T_A	0.444444	46bAG_s1
Chr12_10637689	Chr12	10637689	G_C	0.521739	46bAG_s1
Chr12_11223782	Chr12	11223782	G_A	0.48	46bAG_s1
Chr12_12881292	Chr12	12881292	G_T	0.484848	46bAG_s1
Chr12_14694952	Chr12	14694952	G_T	0.5	46bAG_s1
Chr12_15100585	Chr12	15100585	C_A	0.53125	46bAG_s1
Chr12_15904273	Chr12	15904273	C_A	0.5	46bAG_s1
Chr12_15987269	Chr12	15987269	G_A	0.263158	46bAG_s1
Chr12_16447735	Chr12	16447735	G_T	0.421053	46bAG_s1
Chr12_16447736	Chr12	16447736	A_T	0.421053	46bAG_s1
Chr12_16830640	Chr12	16830640	G_C	0.565217	46bAG_s1
Chr12_17045898	Chr12	17045898	C_T	0.451613	46bAG_s1
Chr12_17944163	Chr12	17944163	G_A	0.466667	46bAG_s1
Chr12_18125157	Chr12	18125157	C_G	0.363636	46bAG_s1
Chr12_18842081	Chr12	18842081	C_A	0.272727	46bAG_s1
Chr12_18846586	Chr12	18846586	G_T	0.258065	46bAG_s1
Chr12_20584611	Chr12	20584611	G_C	0.296296	46bAG_s1
Chr12_20587629	Chr12	20587629	G_C	0.3125	46bAG_s1
Chr12_20716751	Chr12	20716751	G_T	0.5	46bAG_s1
Chr12_21376126	Chr12	21376126	G_A	0.421053	46bAG_s1
Chr12_21584045	Chr12	21584045	G_A	0.526316	46bAG_s1
Chr12_22690118	Chr12	22690118	A_T	0.375	46bAG_s1
Chr12_23105493	Chr12	23105493	G_T	0.52	46bAG_s1
Chr12_25374332	Chr12	25374332	G_A	0.433333	46bAG_s1
scaffold_13_248387	scaffold_13	248387	C_A	0.529412	46bAG_s1
Chr1_661149	Chr1	661149	G_T	0.617647	46bAG_s2
Chr1_3235487	Chr1	3235487	G_T	0.529412	46bAG_s2
Chr1_5436732	Chr1	5436732	A_T	0.769231	46bAG_s2
Chr1_7481625	Chr1	7481625	T_C	0.565217	46bAG_s2
Chr1_9217574	Chr1	9217574	G_T	0.405405	46bAG_s2
Chr1_9644926	Chr1	9644926	T_G	0.368421	46bAG_s2
Chr1_9797195	Chr1	9797195	C_A	0.363636	46bAG_s2
Chr1_9871356	Chr1	9871356	A_T	0.571429	46bAG_s2
Chr1_11012683	Chr1	11012683	G_T	0.514286	46bAG_s2
Chr1_12580614	Chr1	12580614	C_T	0.6	46bAG_s2
Chr1_16358729	Chr1	16358729	C_T	0.5	46bAG_s2
Chr1_17392279	Chr1	17392279	A_G	0.527778	46bAG_s2
Chr1_18147125	Chr1	18147125	G_A	0.464286	46bAG_s2
Chr1_19683716	Chr1	19683716	T_C	0.46875	46bAG_s2
Chr1_20428963	Chr1	20428963	G_A	0.481481	46bAG_s2
Chr1_20437177	Chr1	20437177	C_A	0.382353	46bAG_s2
Chr1_20600983	Chr1	20600983	C_T	0.615385	46bAG_s2
Chr1_21601484	Chr1	21601484	C_G	0.5	46bAG_s2
Chr1_21778214	Chr1	21778214	C_G	0.447368	46bAG_s2
Chr1_22947266	Chr1	22947266	C_T	0.378378	46bAG_s2
Chr1_24556768	Chr1	24556768	A_T	0.6	46bAG_s2
Chr1_25908530	Chr1	25908530	C_G	0.724138	46bAG_s2
Chr1_29269151	Chr1	29269151	A_G	0.809524	46bAG_s2
Chr1_30573137	Chr1	30573137	G_T	0.459459	46bAG_s2
Chr1_31473681	Chr1	31473681	C_T	0.421053	46bAG_s2
Chr1_31479582	Chr1	31479582	C_T	0.703704	46bAG_s2
Chr1_35401196	Chr1	35401196	T_A	0.409091	46bAG_s2
Chr1_36207228	Chr1	36207228	C_G	0.46875	46bAG_s2
Chr1_38339202	Chr1	38339202	T_A	0.5	46bAG_s2
Chr1_41759757	Chr1	41759757	G_A	0.625	46bAG_s2
Chr1_42422533	Chr1	42422533	C_A	0.560976	46bAG_s2
Chr1_44173315	Chr1	44173315	G_A	0.59375	46bAG_s2
Chr2_4429094	Chr2	4429094	G_A	0.472222	46bAG_s2
Chr2_7489295	Chr2	7489295	C_A	0.5	46bAG_s2
Chr2_7967336	Chr2	7967336	C_A	0.318182	46bAG_s2
Chr2_10562509	Chr2	10562509	G_A	0.484848	46bAG_s2
Chr2_10938163	Chr2	10938163	T_A	0.307692	46bAG_s2
Chr2_13703594	Chr2	13703594	G_T	0.421053	46bAG_s2
Chr2_13886045	Chr2	13886045	G_T	0.481481	46bAG_s2
Chr2_16586948	Chr2	16586948	G_T	0.340909	46bAG_s2
Chr2_17367587	Chr2	17367587	C_A	0.518519	46bAG_s2
Chr2_19476860	Chr2	19476860	G_A	0.575758	46bAG_s2
Chr2_20359246	Chr2	20359246	G_T	0.575758	46bAG_s2
Chr2_20788081	Chr2	20788081	G_T	0.485714	46bAG_s2
Chr2_22692372	Chr2	22692372	A_G	0.475	46bAG_s2
Chr2_24116810	Chr2	24116810	C_T	0.55	46bAG_s2
Chr2_25115167	Chr2	25115167	A_T	0.833333	46bAG_s2
Chr2_27988996	Chr2	27988996	C_A	0.5	46bAG_s2
Chr2_29753892	Chr2	29753892	C_A	0.5	46bAG_s2
Chr2_30595903	Chr2	30595903	G_T	0.375	46bAG_s2
Chr3_934216	Chr3	934216	G_T	0.323529	46bAG_s2
Chr3_2286049	Chr3	2286049	G_T	0.434783	46bAG_s2
Chr3_2565108	Chr3	2565108	C_T	0.466667	46bAG_s2
Chr3_4028408	Chr3	4028408	C_A	0.5	46bAG_s2
Chr3_4401225	Chr3	4401225	G_A	0.366667	46bAG_s2
Chr3_6745495	Chr3	6745495	G_T	0.571429	46bAG_s2
Chr3_6745496	Chr3	6745496	A_T	0.571429	46bAG_s2
Chr3_11023523	Chr3	11023523	A_G	0.571429	46bAG_s2
Chr3_13781215	Chr3	13781215	G_T	0.291667	46bAG_s2
Chr3_14475622	Chr3	14475622	C_A	0.35	46bAG_s2
Chr3_15974013	Chr3	15974013	C_G	0.583333	46bAG_s2
Chr3_16863585	Chr3	16863585	G_T	0.681818	46bAG_s2
Chr3_17139546	Chr3	17139546	T_C	0.583333	46bAG_s2
Chr3_17245599	Chr3	17245599	A_C	0.333333	46bAG_s2
Chr3_18685991	Chr3	18685991	C_A	0.405405	46bAG_s2
Chr3_20218689	Chr3	20218689	C_A	0.433333	46bAG_s2
Chr3_22137834	Chr3	22137834	C_G	0.333333	46bAG_s2
Chr3_23764299	Chr3	23764299	C_A	0.428571	46bAG_s2
Chr3_24783665	Chr3	24783665	C_A	0.576923	46bAG_s2
Chr3_24873983	Chr3	24873983	A_G	0.230769	46bAG_s2
Chr3_29103060	Chr3	29103060	T_A	0.52	46bAG_s2
Chr3_29420865	Chr3	29420865	A_G	0.482759	46bAG_s2
Chr3_32437307	Chr3	32437307	C_A	0.69697	46bAG_s2
Chr3_33798479	Chr3	33798479	T_C	0.677419	46bAG_s2
Chr3_33890524	Chr3	33890524	A_T	0.666667	46bAG_s2
Chr3_35722482	Chr3	35722482	C_A	0.441176	46bAG_s2
Chr3_36403169	Chr3	36403169	T_G	0.666667	46bAG_s2
Chr4_1792984	Chr4	1792984	G_T	0.608696	46bAG_s2
Chr4_1829244	Chr4	1829244	T_C	0.3125	46bAG_s2
Chr4_2055459	Chr4	2055459	C_T	0.368421	46bAG_s2
Chr4_3217045	Chr4	3217045	G_T	0.451613	46bAG_s2
Chr4_4383347	Chr4	4383347	C_G	0.444444	46bAG_s2
Chr4_4687418	Chr4	4687418	C_A	0.45	46bAG_s2
Chr4_6077265	Chr4	6077265	T_G	0.473684	46bAG_s2
Chr4_6311874	Chr4	6311874	T_C	0.576923	46bAG_s2
Chr4_7304402	Chr4	7304402	C_A	0.193548	46bAG_s2
Chr4_7930817	Chr4	7930817	C_A	0.382353	46bAG_s2
Chr4_7941521	Chr4	7941521	C_A	0.516129	46bAG_s2
Chr4_8442568	Chr4	8442568	G_A	0.483871	46bAG_s2
Chr4_10543136	Chr4	10543136	G_T	0.586207	46bAG_s2
Chr4_10766676	Chr4	10766676	G_T	0.404255	46bAG_s2
Chr4_11517450	Chr4	11517450	G_A	0.580645	46bAG_s2
Chr4_11746865	Chr4	11746865	G_T	0.413793	46bAG_s2
Chr4_14405491	Chr4	14405491	G_A	0.733333	46bAG_s2
Chr4_15180571	Chr4	15180571	A_T	0.444444	46bAG_s2
Chr4_15388462	Chr4	15388462	A_G	0.386364	46bAG_s2
Chr4_15609219	Chr4	15609219	G_A	0.375	46bAG_s2
Chr4_19706652	Chr4	19706652	C_A	0.6	46bAG_s2
Chr4_20218259	Chr4	20218259	G_T	0.580645	46bAG_s2
Chr4_21697204	Chr4	21697204	C_T	0.393939	46bAG_s2
Chr4_21864209	Chr4	21864209	C_A	0.454545	46bAG_s2
Chr4_22580984	Chr4	22580984	C_A	0.513514	46bAG_s2
Chr4_24564166	Chr4	24564166	G_T	0.571429	46bAG_s2
Chr4_25174406	Chr4	25174406	G_A	0.612903	46bAG_s2
Chr4_25475323	Chr4	25475323	C_T	0.6875	46bAG_s2
Chr4_30304019	Chr4	30304019	G_T	0.365854	46bAG_s2
Chr4_32662571	Chr4	32662571	G_A	0.366667	46bAG_s2
Chr4_33797456	Chr4	33797456	G_T	0.464286	46bAG_s2
Chr4_34581566	Chr4	34581566	C_A	0.6	46bAG_s2
Chr4_34601789	Chr4	34601789	G_T	0.571429	46bAG_s2
Chr5_1394615	Chr5	1394615	A_G	0.625	46bAG_s2
Chr5_2379460	Chr5	2379460	A_G	0.571429	46bAG_s2
Chr5_7321760	Chr5	7321760	C_A	0.5	46bAG_s2
Chr5_9192609	Chr5	9192609	G_T	0.52	46bAG_s2
Chr5_9689240	Chr5	9689240	C_A	0.454545	46bAG_s2
Chr5_9822428	Chr5	9822428	G_C	0.555556	46bAG_s2
Chr5_10151563	Chr5	10151563	G_C	0.514286	46bAG_s2
Chr5_11788448	Chr5	11788448	A_T	0.611111	46bAG_s2
Chr5_12447179	Chr5	12447179	C_A	0.473684	46bAG_s2
Chr5_12453896	Chr5	12453896	G_A	0.5	46bAG_s2
Chr5_13070260	Chr5	13070260	T_C	0.5	46bAG_s2
Chr5_15191810	Chr5	15191810	C_T	0.666667	46bAG_s2
Chr5_16604355	Chr5	16604355	C_G	0.578947	46bAG_s2
Chr5_18300833	Chr5	18300833	G_T	0.36	46bAG_s2
Chr5_19013937	Chr5	19013937	T_A	0.290323	46bAG_s2
Chr5_21912552	Chr5	21912552	G_C	0.581395	46bAG_s2
Chr5_22471181	Chr5	22471181	G_A	0.347826	46bAG_s2
Chr5_22471182	Chr5	22471182	C_G	0.347826	46bAG_s2
Chr5_28036432	Chr5	28036432	G_T	0.482759	46bAG_s2
Chr5_29389772	Chr5	29389772	G_A	0.625	46bAG_s2
Chr5_30025372	Chr5	30025372	G_C	0.518519	46bAG_s2
Chr6_1210427	Chr6	1210427	C_T	0.606061	46bAG_s2
Chr6_1532101	Chr6	1532101	T_A	0.518519	46bAG_s2
Chr6_2294420	Chr6	2294420	C_G	0.4	46bAG_s2
Chr6_3356793	Chr6	3356793	G_T	0.538462	46bAG_s2
Chr6_4669270	Chr6	4669270	G_C	0.608696	46bAG_s2
Chr6_4727151	Chr6	4727151	C_A	0.277778	46bAG_s2
Chr6_4856403	Chr6	4856403	C_G	0.545455	46bAG_s2
Chr6_5026312	Chr6	5026312	C_T	0.486486	46bAG_s2
Chr6_9427588	Chr6	9427588	C_A	0.62963	46bAG_s2
Chr6_9535426	Chr6	9535426	G_T	0.236364	46bAG_s2
Chr6_9898102	Chr6	9898102	A_C	0.352941	46bAG_s2
Chr6_10554142	Chr6	10554142	C_G	0.486486	46bAG_s2
Chr6_12196331	Chr6	12196331	C_G	0.645161	46bAG_s2
Chr6_13382749	Chr6	13382749	A_T	0.333333	46bAG_s2
Chr6_14472471	Chr6	14472471	C_A	0.583333	46bAG_s2
Chr6_15594145	Chr6	15594145	G_A	0.272727	46bAG_s2
Chr6_15594146	Chr6	15594146	G_T	0.272727	46bAG_s2
Chr6_15894539	Chr6	15894539	G_C	0.333333	46bAG_s2
Chr6_16874800	Chr6	16874800	A_G	0.578947	46bAG_s2
Chr6_17517211	Chr6	17517211	G_A	0.5	46bAG_s2
Chr6_17541135	Chr6	17541135	C_T	0.571429	46bAG_s2
Chr6_20808405	Chr6	20808405	T_G	0.473684	46bAG_s2
Chr6_22178689	Chr6	22178689	C_A	0.615385	46bAG_s2
Chr6_23516581	Chr6	23516581	T_A	0.346154	46bAG_s2
Chr6_24111688	Chr6	24111688	C_T	0.565217	46bAG_s2
Chr6_24317028	Chr6	24317028	C_A	0.545455	46bAG_s2
Chr6_24976509	Chr6	24976509	C_T	0.302326	46bAG_s2
Chr6_25446032	Chr6	25446032	C_A	0.384615	46bAG_s2
Chr6_25642062	Chr6	25642062	C_T	0.4375	46bAG_s2
Chr6_27296324	Chr6	27296324	G_A	0.45	46bAG_s2
Chr6_27859115	Chr6	27859115	C_T	0.272727	46bAG_s2
Chr7_299386	Chr7	299386	G_C	0.540541	46bAG_s2
Chr7_2259980	Chr7	2259980	T_A	0.36	46bAG_s2
Chr7_2259982	Chr7	2259982	C_T	0.333333	46bAG_s2
Chr7_4554518	Chr7	4554518	C_T	0.419355	46bAG_s2
Chr7_5591317	Chr7	5591317	T_A	0.533333	46bAG_s2
Chr7_6607384	Chr7	6607384	G_T	0.590909	46bAG_s2
Chr7_7656542	Chr7	7656542	C_G	0.571429	46bAG_s2
Chr7_8222462	Chr7	8222462	G_A	0.518519	46bAG_s2
Chr7_8522086	Chr7	8522086	G_C	0.666667	46bAG_s2
Chr7_9065670	Chr7	9065670	G_T	0.5	46bAG_s2
Chr7_10498361	Chr7	10498361	A_T	0.423077	46bAG_s2
Chr7_10873110	Chr7	10873110	G_T	0.5	46bAG_s2
Chr7_10945899	Chr7	10945899	G_T	0.434783	46bAG_s2
Chr7_11314820	Chr7	11314820	C_G	0.608696	46bAG_s2
Chr7_11766670	Chr7	11766670	C_A	0.703704	46bAG_s2
Chr7_13823618	Chr7	13823618	C_T	0.6	46bAG_s2
Chr7_14565882	Chr7	14565882	T_A	0.607143	46bAG_s2
Chr7_14665379	Chr7	14665379	C_T	0.521739	46bAG_s2
Chr7_18317371	Chr7	18317371	T_A	0.5	46bAG_s2
Chr7_18806314	Chr7	18806314	A_G	0.272727	46bAG_s2
Chr7_21539327	Chr7	21539327	C_A	0.454545	46bAG_s2
Chr7_21886993	Chr7	21886993	G_A	0.378378	46bAG_s2
Chr7_22062412	Chr7	22062412	A_G	0.545455	46bAG_s2
Chr7_22991814	Chr7	22991814	T_A	0.363636	46bAG_s2
Chr7_24278144	Chr7	24278144	A_C	0.555556	46bAG_s2
Chr7_24771420	Chr7	24771420	T_C	0.516129	46bAG_s2
Chr7_25267380	Chr7	25267380	G_A	0.575758	46bAG_s2
Chr7_26335087	Chr7	26335087	C_G	0.451613	46bAG_s2
Chr8_1054225	Chr8	1054225	G_A	0.238095	46bAG_s2
Chr8_1247234	Chr8	1247234	G_T	0.483871	46bAG_s2
Chr8_1313449	Chr8	1313449	G_A	0.512821	46bAG_s2
Chr8_2106121	Chr8	2106121	C_A	0.487805	46bAG_s2
Chr8_3496702	Chr8	3496702	C_A	0.466667	46bAG_s2
Chr8_6952195	Chr8	6952195	G_T	0.458333	46bAG_s2
Chr8_7186495	Chr8	7186495	G_A	0.368421	46bAG_s2
Chr8_7403008	Chr8	7403008	G_C	0.483871	46bAG_s2
Chr8_7678016	Chr8	7678016	G_A	0.382353	46bAG_s2
Chr8_8899143	Chr8	8899143	G_T	0.4	46bAG_s2
Chr8_9110274	Chr8	9110274	G_A	0.52381	46bAG_s2
Chr8_10733481	Chr8	10733481	C_T	0.53125	46bAG_s2
Chr8_10817337	Chr8	10817337	G_A	0.214286	46bAG_s2
Chr8_10817401	Chr8	10817401	G_A	0.2	46bAG_s2
Chr8_10817404	Chr8	10817404	C_T	0.238095	46bAG_s2
Chr8_10817405	Chr8	10817405	A_G	0.238095	46bAG_s2
Chr8_10817429	Chr8	10817429	G_A	0.238095	46bAG_s2
Chr8_10953764	Chr8	10953764	G_C	0.545455	46bAG_s2
Chr8_12406206	Chr8	12406206	G_A	0.4375	46bAG_s2
Chr8_13087166	Chr8	13087166	C_A	0.419355	46bAG_s2
Chr8_13642816	Chr8	13642816	G_A	0.514286	46bAG_s2
Chr8_14792910	Chr8	14792910	C_T	0.5	46bAG_s2
Chr8_14848076	Chr8	14848076	C_A	0.518519	46bAG_s2
Chr8_14942527	Chr8	14942527	C_T	0.513514	46bAG_s2
Chr8_14942528	Chr8	14942528	G_A	0.513514	46bAG_s2
Chr8_15002003	Chr8	15002003	G_A	0.652174	46bAG_s2
Chr8_15785088	Chr8	15785088	A_T	0.6	46bAG_s2
Chr8_17653624	Chr8	17653624	G_A	0.583333	46bAG_s2
Chr8_18344946	Chr8	18344946	G_C	0.4	46bAG_s2
Chr8_18462195	Chr8	18462195	G_T	0.454545	46bAG_s2
Chr8_19828431	Chr8	19828431	T_A	0.578947	46bAG_s2
Chr8_20478591	Chr8	20478591	G_T	0.5	46bAG_s2
Chr8_21412240	Chr8	21412240	A_G	0.681818	46bAG_s2
Chr8_21881591	Chr8	21881591	C_A	0.46875	46bAG_s2
Chr8_22444308	Chr8	22444308	C_T	0.535714	46bAG_s2
Chr8_22516078	Chr8	22516078	C_T	0.419355	46bAG_s2
Chr8_26531639	Chr8	26531639	C_T	0.37931	46bAG_s2
Chr8_27065265	Chr8	27065265	C_A	0.433333	46bAG_s2
Chr8_28267310	Chr8	28267310	A_T	0.517241	46bAG_s2
Chr8_28267311	Chr8	28267311	T_A	0.517241	46bAG_s2
Chr9_80670	Chr9	80670	C_A	0.419355	46bAG_s2
Chr9_1571043	Chr9	1571043	A_G	0.548387	46bAG_s2
Chr9_2092583	Chr9	2092583	C_A	0.478261	46bAG_s2
Chr9_7202318	Chr9	7202318	A_T	0.333333	46bAG_s2
Chr9_8936753	Chr9	8936753	G_C	0.6	46bAG_s2
Chr9_10161714	Chr9	10161714	T_G	0.526316	46bAG_s2
Chr9_11718127	Chr9	11718127	G_T	0.666667	46bAG_s2
Chr9_13221499	Chr9	13221499	A_G	0.424242	46bAG_s2
Chr9_19956411	Chr9	19956411	G_T	0.483871	46bAG_s2
Chr9_20484237	Chr9	20484237	C_A	0.5	46bAG_s2
Chr9_21806547	Chr9	21806547	G_T	0.333333	46bAG_s2
Chr10_215531	Chr10	215531	C_A	0.72	46bAG_s2
Chr10_1239814	Chr10	1239814	G_T	0.5	46bAG_s2
Chr10_2701100	Chr10	2701100	T_G	0.588235	46bAG_s2
Chr10_6762693	Chr10	6762693	G_A	0.529412	46bAG_s2
Chr10_7252881	Chr10	7252881	T_C	0.190476	46bAG_s2
Chr10_8307455	Chr10	8307455	G_T	0.533333	46bAG_s2
Chr10_8955891	Chr10	8955891	C_T	0.434783	46bAG_s2
Chr10_9262309	Chr10	9262309	G_A	0.666667	46bAG_s2
Chr10_9588600	Chr10	9588600	C_T	0.5	46bAG_s2
Chr10_10010270	Chr10	10010270	G_T	0.62069	46bAG_s2
Chr10_10571618	Chr10	10571618	C_G	0.481481	46bAG_s2
Chr10_10661288	Chr10	10661288	C_T	0.333333	46bAG_s2
Chr10_10844373	Chr10	10844373	C_A	0.387097	46bAG_s2
Chr10_13096619	Chr10	13096619	G_T	0.555556	46bAG_s2
Chr10_14862641	Chr10	14862641	G_A	0.48	46bAG_s2
Chr10_15313885	Chr10	15313885	T_A	0.566667	46bAG_s2
Chr10_15754710	Chr10	15754710	G_T	0.692308	46bAG_s2
Chr10_16446232	Chr10	16446232	C_A	0.529412	46bAG_s2
Chr10_16794275	Chr10	16794275	C_G	0.432432	46bAG_s2
Chr10_21928577	Chr10	21928577	G_A	0.684211	46bAG_s2
Chr10_22511526	Chr10	22511526	C_A	0.678571	46bAG_s2
Chr10_23998031	Chr10	23998031	C_T	0.574468	46bAG_s2
Chr11_6444057	Chr11	6444057	C_G	0.484848	46bAG_s2
Chr11_9955950	Chr11	9955950	A_G	0.625	46bAG_s2
Chr11_11879266	Chr11	11879266	C_G	0.619048	46bAG_s2
Chr11_12311344	Chr11	12311344	C_A	0.567568	46bAG_s2
Chr11_13649745	Chr11	13649745	C_A	0.35	46bAG_s2
Chr11_14277435	Chr11	14277435	C_A	0.407407	46bAG_s2
Chr11_14438376	Chr11	14438376	C_A	0.484848	46bAG_s2
Chr11_15184545	Chr11	15184545	C_A	0.342857	46bAG_s2
Chr11_15525811	Chr11	15525811	C_G	0.391304	46bAG_s2
Chr11_15984713	Chr11	15984713	G_T	0.59375	46bAG_s2
Chr11_18884523	Chr11	18884523	C_A	0.590909	46bAG_s2
Chr11_22774372	Chr11	22774372	G_A	0.424242	46bAG_s2
Chr11_22787444	Chr11	22787444	G_A	0.631579	46bAG_s2
Chr11_24352514	Chr11	24352514	G_A	0.655172	46bAG_s2
Chr11_25068750	Chr11	25068750	C_A	0.35	46bAG_s2
Chr11_26385720	Chr11	26385720	G_T	0.594595	46bAG_s2
Chr11_26481121	Chr11	26481121	T_A	0.433333	46bAG_s2
Chr11_27776631	Chr11	27776631	G_T	0.416667	46bAG_s2
Chr12_848085	Chr12	848085	T_C	0.741935	46bAG_s2
Chr12_2929602	Chr12	2929602	A_G	0.483871	46bAG_s2
Chr12_4936335	Chr12	4936335	C_G	0.541667	46bAG_s2
Chr12_5627383	Chr12	5627383	G_A	0.37037	46bAG_s2
Chr12_6771318	Chr12	6771318	G_T	0.395349	46bAG_s2
Chr12_6886476	Chr12	6886476	G_A	0.24	46bAG_s2
Chr12_8431909	Chr12	8431909	G_T	0.310345	46bAG_s2
Chr12_8468325	Chr12	8468325	G_T	0.454545	46bAG_s2
Chr12_8533342	Chr12	8533342	G_C	0.62963	46bAG_s2
Chr12_9555546	Chr12	9555546	A_T	0.26087	46bAG_s2
Chr12_9569767	Chr12	9569767	C_T	0.458333	46bAG_s2
Chr12_13286012	Chr12	13286012	T_C	0.612903	46bAG_s2
Chr12_13623893	Chr12	13623893	G_C	0.45	46bAG_s2
Chr12_14670332	Chr12	14670332	A_G	0.434783	46bAG_s2
Chr12_16006550	Chr12	16006550	G_T	0.526316	46bAG_s2
Chr12_16475303	Chr12	16475303	G_T	0.555556	46bAG_s2
Chr12_17515879	Chr12	17515879	G_T	0.5	46bAG_s2
Chr12_20044430	Chr12	20044430	C_T	0.448276	46bAG_s2
Chr12_20189173	Chr12	20189173	C_A	0.545455	46bAG_s2
Chr12_23122741	Chr12	23122741	G_T	0.413793	46bAG_s2
Chr12_26445537	Chr12	26445537	G_T	0.428571	46bAG_s2
scaffold_17_54577	scaffold_17	54577	G_T	0.55	46bAG_s2
scaffold_34_28354	scaffold_34	28354	G_C	0.5	46bAG_s2
Chr1_4951933	Chr1	4951933	T_A	0.384615	46bAG_s3
Chr1_8470777	Chr1	8470777	G_A	0.705882	46bAG_s3
Chr1_8470778	Chr1	8470778	C_A	0.705882	46bAG_s3
Chr1_10987972	Chr1	10987972	T_G	0.3125	46bAG_s3
Chr1_13585033	Chr1	13585033	C_G	0.52381	46bAG_s3
Chr1_16312730	Chr1	16312730	T_A	0.384615	46bAG_s3
Chr1_16739264	Chr1	16739264	C_G	0.615385	46bAG_s3
Chr1_17915059	Chr1	17915059	C_T	0.473684	46bAG_s3
Chr1_20322215	Chr1	20322215	C_G	0.478261	46bAG_s3
Chr1_20382870	Chr1	20382870	G_T	0.363636	46bAG_s3
Chr1_21089876	Chr1	21089876	C_A	0.533333	46bAG_s3
Chr1_21760950	Chr1	21760950	C_A	0.478261	46bAG_s3
Chr1_25765734	Chr1	25765734	C_T	0.361111	46bAG_s3
Chr1_31493772	Chr1	31493772	T_A	0.392857	46bAG_s3
Chr1_32241275	Chr1	32241275	G_T	0.538462	46bAG_s3
Chr1_33584029	Chr1	33584029	T_A	0.473684	46bAG_s3
Chr1_36753979	Chr1	36753979	T_C	0.466667	46bAG_s3
Chr1_37707640	Chr1	37707640	C_A	0.384615	46bAG_s3
Chr1_38306059	Chr1	38306059	C_T	0.583333	46bAG_s3
Chr1_43318387	Chr1	43318387	T_C	0.421053	46bAG_s3
Chr2_2598021	Chr2	2598021	G_A	0.636364	46bAG_s3
Chr2_6607315	Chr2	6607315	C_A	0.6	46bAG_s3
Chr2_13352790	Chr2	13352790	G_C	0.588235	46bAG_s3
Chr2_14711868	Chr2	14711868	C_A	0.190476	46bAG_s3
Chr2_14841714	Chr2	14841714	C_T	0.714286	46bAG_s3
Chr2_15064291	Chr2	15064291	G_A	0.615385	46bAG_s3
Chr2_15064292	Chr2	15064292	C_A	0.615385	46bAG_s3
Chr2_17554863	Chr2	17554863	G_T	0.315789	46bAG_s3
Chr2_19006755	Chr2	19006755	G_T	0.666667	46bAG_s3
Chr2_20792834	Chr2	20792834	C_A	0.384615	46bAG_s3
Chr2_23143926	Chr2	23143926	C_T	0.4	46bAG_s3
Chr2_23400403	Chr2	23400403	A_G	0.666667	46bAG_s3
Chr2_23400404	Chr2	23400404	G_A	0.666667	46bAG_s3
Chr2_24884745	Chr2	24884745	C_A	0.384615	46bAG_s3
Chr2_26621977	Chr2	26621977	A_T	0.555556	46bAG_s3
Chr2_29005343	Chr2	29005343	C_A	0.636364	46bAG_s3
Chr2_31255249	Chr2	31255249	G_T	0.607143	46bAG_s3
Chr2_33842328	Chr2	33842328	T_C	0.611111	46bAG_s3
Chr2_33979748	Chr2	33979748	G_T	0.481481	46bAG_s3
Chr3_4287867	Chr3	4287867	C_T	0.526316	46bAG_s3
Chr3_4611583	Chr3	4611583	A_G	0.571429	46bAG_s3
Chr3_4673740	Chr3	4673740	G_T	0.545455	46bAG_s3
Chr3_6445808	Chr3	6445808	G_T	0.421053	46bAG_s3
Chr3_9466725	Chr3	9466725	G_T	0.428571	46bAG_s3
Chr3_13206766	Chr3	13206766	G_A	0.391304	46bAG_s3
Chr3_13264637	Chr3	13264637	C_T	0.484848	46bAG_s3
Chr3_19540094	Chr3	19540094	A_T	0.478261	46bAG_s3
Chr3_19719864	Chr3	19719864	C_A	0.625	46bAG_s3
Chr3_20951289	Chr3	20951289	G_T	0.3125	46bAG_s3
Chr3_22037424	Chr3	22037424	C_A	0.5625	46bAG_s3
Chr3_24321985	Chr3	24321985	C_A	0.517241	46bAG_s3
Chr3_32012076	Chr3	32012076	G_T	0.692308	46bAG_s3
Chr3_35702455	Chr3	35702455	C_A	0.538462	46bAG_s3
Chr3_37732479	Chr3	37732479	C_A	0.346154	46bAG_s3
Chr4_1364149	Chr4	1364149	C_A	0.545455	46bAG_s3
Chr4_2018431	Chr4	2018431	A_G	0.642857	46bAG_s3
Chr4_3255241	Chr4	3255241	G_T	0.4	46bAG_s3
Chr4_3284894	Chr4	3284894	A_G	0.208333	46bAG_s3
Chr4_4314791	Chr4	4314791	G_T	0.5	46bAG_s3
Chr4_6985004	Chr4	6985004	C_T	0.277778	46bAG_s3
Chr4_7506794	Chr4	7506794	A_T	0.666667	46bAG_s3
Chr4_7885565	Chr4	7885565	C_A	0.5	46bAG_s3
Chr4_7894476	Chr4	7894476	C_A	0.259259	46bAG_s3
Chr4_8420207	Chr4	8420207	G_A	0.526316	46bAG_s3
Chr4_12018069	Chr4	12018069	G_T	0.5	46bAG_s3
Chr4_12374086	Chr4	12374086	C_A	0.35	46bAG_s3
Chr4_13993574	Chr4	13993574	A_G	0.2	46bAG_s3
Chr4_14915530	Chr4	14915530	C_A	0.578947	46bAG_s3
Chr4_17313100	Chr4	17313100	C_T	0.6	46bAG_s3
Chr4_17932713	Chr4	17932713	G_T	0.608696	46bAG_s3
Chr4_19221946	Chr4	19221946	C_G	0.5	46bAG_s3
Chr4_23172633	Chr4	23172633	G_T	0.375	46bAG_s3
Chr4_23172634	Chr4	23172634	C_T	0.375	46bAG_s3
Chr4_23493959	Chr4	23493959	G_A	0.56	46bAG_s3
Chr4_23493960	Chr4	23493960	C_A	0.56	46bAG_s3
Chr4_27391080	Chr4	27391080	A_G	0.454545	46bAG_s3
Chr4_27626368	Chr4	27626368	C_A	0.466667	46bAG_s3
Chr4_28234403	Chr4	28234403	G_A	0.529412	46bAG_s3
Chr4_36785626	Chr4	36785626	C_T	0.5625	46bAG_s3
Chr5_359251	Chr5	359251	C_T	0.578947	46bAG_s3
Chr5_853370	Chr5	853370	T_C	0.5	46bAG_s3
Chr5_885272	Chr5	885272	C_T	0.518519	46bAG_s3
Chr5_2934150	Chr5	2934150	C_T	0.666667	46bAG_s3
Chr5_4523369	Chr5	4523369	G_T	0.366667	46bAG_s3
Chr5_5665323	Chr5	5665323	C_T	0.466667	46bAG_s3
Chr5_8251725	Chr5	8251725	C_T	0.4	46bAG_s3
Chr5_9366856	Chr5	9366856	C_A	0.428571	46bAG_s3
Chr5_10443840	Chr5	10443840	C_A	0.727273	46bAG_s3
Chr5_13070260	Chr5	13070260	T_C	0.75	46bAG_s3
Chr5_13070263	Chr5	13070263	T_C	0.727273	46bAG_s3
Chr5_16019600	Chr5	16019600	C_T	0.44	46bAG_s3
Chr5_19024823	Chr5	19024823	G_A	0.545455	46bAG_s3
Chr5_23287272	Chr5	23287272	C_G	0.857143	46bAG_s3
Chr5_23362297	Chr5	23362297	G_T	0.428571	46bAG_s3
Chr5_23429068	Chr5	23429068	C_T	0.692308	46bAG_s3
Chr5_24373629	Chr5	24373629	G_C	0.333333	46bAG_s3
Chr5_25279556	Chr5	25279556	C_A	0.55	46bAG_s3
Chr5_29202749	Chr5	29202749	G_T	0.818182	46bAG_s3
Chr6_1622818	Chr6	1622818	T_A	0.4	46bAG_s3
Chr6_1934655	Chr6	1934655	C_T	0.354839	46bAG_s3
Chr6_2057493	Chr6	2057493	G_A	0.421053	46bAG_s3
Chr6_4896539	Chr6	4896539	G_T	0.586207	46bAG_s3
Chr6_11015295	Chr6	11015295	A_T	0.583333	46bAG_s3
Chr6_13160435	Chr6	13160435	C_T	0.636364	46bAG_s3
Chr6_13453668	Chr6	13453668	C_A	0.363636	46bAG_s3
Chr6_14103139	Chr6	14103139	C_T	0.47619	46bAG_s3
Chr6_15580030	Chr6	15580030	C_A	0.421053	46bAG_s3
Chr6_15580033	Chr6	15580033	C_T	0.428571	46bAG_s3
Chr6_19003010	Chr6	19003010	C_A	0.666667	46bAG_s3
Chr6_19157926	Chr6	19157926	T_A	0.6	46bAG_s3
Chr6_22838383	Chr6	22838383	C_T	0.642857	46bAG_s3
Chr6_23589258	Chr6	23589258	C_A	0.533333	46bAG_s3
Chr6_25925612	Chr6	25925612	C_G	0.294118	46bAG_s3
Chr6_26748041	Chr6	26748041	C_A	0.7	46bAG_s3
Chr6_26833275	Chr6	26833275	T_A	0.8	46bAG_s3
Chr6_28616768	Chr6	28616768	G_A	0.64	46bAG_s3
Chr7_547629	Chr7	547629	G_A	0.73913	46bAG_s3
Chr7_865020	Chr7	865020	G_A	0.5	46bAG_s3
Chr7_869604	Chr7	869604	T_C	0.5	46bAG_s3
Chr7_3253954	Chr7	3253954	G_A	0.576923	46bAG_s3
Chr7_3506471	Chr7	3506471	C_A	0.538462	46bAG_s3
Chr7_6388864	Chr7	6388864	G_T	0.4375	46bAG_s3
Chr7_10260899	Chr7	10260899	C_A	0.333333	46bAG_s3
Chr7_13249938	Chr7	13249938	C_A	0.421053	46bAG_s3
Chr7_17304234	Chr7	17304234	T_A	0.714286	46bAG_s3
Chr7_21676970	Chr7	21676970	G_C	0.625	46bAG_s3
Chr8_1772249	Chr8	1772249	A_T	0.352941	46bAG_s3
Chr8_2929876	Chr8	2929876	C_A	0.608696	46bAG_s3
Chr8_3232968	Chr8	3232968	T_A	0.5	46bAG_s3
Chr8_3627191	Chr8	3627191	C_A	0.470588	46bAG_s3
Chr8_6094971	Chr8	6094971	T_C	0.529412	46bAG_s3
Chr8_6484257	Chr8	6484257	G_A	0.617647	46bAG_s3
Chr8_11563596	Chr8	11563596	C_T	0.615385	46bAG_s3
Chr8_11565828	Chr8	11565828	G_C	0.833333	46bAG_s3
Chr8_13760824	Chr8	13760824	G_C	0.352941	46bAG_s3
Chr8_16528797	Chr8	16528797	C_A	0.722222	46bAG_s3
Chr8_17861475	Chr8	17861475	C_A	0.4	46bAG_s3
Chr8_17877967	Chr8	17877967	C_T	0.333333	46bAG_s3
Chr8_22236035	Chr8	22236035	G_C	0.235294	46bAG_s3
Chr8_23754169	Chr8	23754169	G_T	0.571429	46bAG_s3
Chr8_27394622	Chr8	27394622	T_G	0.315789	46bAG_s3
Chr8_29272120	Chr8	29272120	C_A	0.6	46bAG_s3
Chr9_695062	Chr9	695062	C_A	0.692308	46bAG_s3
Chr9_701745	Chr9	701745	C_T	0.684211	46bAG_s3
Chr9_2606430	Chr9	2606430	G_T	0.481481	46bAG_s3
Chr9_2606431	Chr9	2606431	C_A	0.481481	46bAG_s3
Chr9_2863626	Chr9	2863626	T_C	0.4	46bAG_s3
Chr9_2944275	Chr9	2944275	G_C	0.615385	46bAG_s3
Chr9_3184232	Chr9	3184232	G_T	0.636364	46bAG_s3
Chr9_3692333	Chr9	3692333	G_A	0.657143	46bAG_s3
Chr9_7612746	Chr9	7612746	C_A	0.375	46bAG_s3
Chr9_8424269	Chr9	8424269	G_T	0.521739	46bAG_s3
Chr9_8424270	Chr9	8424270	G_A	0.521739	46bAG_s3
Chr9_10292927	Chr9	10292927	T_C	0.555556	46bAG_s3
Chr9_10691186	Chr9	10691186	G_T	0.583333	46bAG_s3
Chr9_10910333	Chr9	10910333	T_A	0.565217	46bAG_s3
Chr9_11080539	Chr9	11080539	G_T	0.5	46bAG_s3
Chr9_13250486	Chr9	13250486	G_A	0.631579	46bAG_s3
Chr9_14150172	Chr9	14150172	T_C	0.315789	46bAG_s3
Chr9_15227026	Chr9	15227026	C_A	0.580645	46bAG_s3
Chr9_17165522	Chr9	17165522	T_C	0.352941	46bAG_s3
Chr10_2224346	Chr10	2224346	T_A	0.466667	46bAG_s3
Chr10_3859639	Chr10	3859639	C_A	0.5	46bAG_s3
Chr10_7758532	Chr10	7758532	G_A	0.272727	46bAG_s3
Chr10_9767071	Chr10	9767071	C_G	0.5	46bAG_s3
Chr10_11898092	Chr10	11898092	G_A	0.555556	46bAG_s3
Chr10_12361471	Chr10	12361471	T_A	0.428571	46bAG_s3
Chr10_14264212	Chr10	14264212	G_A	0.52	46bAG_s3
Chr10_16508923	Chr10	16508923	A_G	0.545455	46bAG_s3
Chr10_21408746	Chr10	21408746	C_A	0.529412	46bAG_s3
Chr10_23306144	Chr10	23306144	C_T	0.5	46bAG_s3
Chr11_59950	Chr11	59950	C_A	0.5	46bAG_s3
Chr11_59952	Chr11	59952	C_A	0.454545	46bAG_s3
Chr11_1992731	Chr11	1992731	C_T	0.458333	46bAG_s3
Chr11_8932963	Chr11	8932963	T_A	0.35	46bAG_s3
Chr11_12001818	Chr11	12001818	C_A	0.45	46bAG_s3
Chr11_12021541	Chr11	12021541	C_T	0.4375	46bAG_s3
Chr11_12629582	Chr11	12629582	C_A	0.533333	46bAG_s3
Chr11_12629585	Chr11	12629585	C_G	0.470588	46bAG_s3
Chr11_12892915	Chr11	12892915	G_T	0.722222	46bAG_s3
Chr11_14798596	Chr11	14798596	A_T	0.769231	46bAG_s3
Chr11_15344666	Chr11	15344666	G_T	0.5	46bAG_s3
Chr11_16848924	Chr11	16848924	G_T	0.833333	46bAG_s3
Chr11_17609991	Chr11	17609991	G_A	0.47619	46bAG_s3
Chr11_17671118	Chr11	17671118	G_C	0.615385	46bAG_s3
Chr11_22805148	Chr11	22805148	C_A	0.4	46bAG_s3
Chr11_24828267	Chr11	24828267	C_T	0.6	46bAG_s3
Chr11_26304860	Chr11	26304860	G_A	0.454545	46bAG_s3
Chr11_26351612	Chr11	26351612	C_A	0.615385	46bAG_s3
Chr12_1157883	Chr12	1157883	A_C	0.2	46bAG_s3
Chr12_1887057	Chr12	1887057	G_A	0.333333	46bAG_s3
Chr12_2429083	Chr12	2429083	C_A	0.5	46bAG_s3
Chr12_3176343	Chr12	3176343	A_G	0.315789	46bAG_s3
Chr12_5996679	Chr12	5996679	G_T	0.571429	46bAG_s3
Chr12_7318242	Chr12	7318242	G_C	0.48	46bAG_s3
Chr12_9465743	Chr12	9465743	T_C	0.434783	46bAG_s3
Chr12_9465744	Chr12	9465744	G_T	0.434783	46bAG_s3
Chr12_10895926	Chr12	10895926	C_T	0.4	46bAG_s3
Chr12_10989582	Chr12	10989582	G_A	0.722222	46bAG_s3
Chr12_12262250	Chr12	12262250	A_C	0.6	46bAG_s3
Chr12_12341888	Chr12	12341888	C_A	0.782609	46bAG_s3
Chr12_13156615	Chr12	13156615	T_A	0.461538	46bAG_s3
Chr12_14775190	Chr12	14775190	C_A	0.481481	46bAG_s3
Chr12_17007347	Chr12	17007347	C_A	0.444444	46bAG_s3
Chr12_17801466	Chr12	17801466	G_A	0.5	46bAG_s3
Chr12_23190144	Chr12	23190144	C_T	0.333333	46bAG_s3
Chr12_26354145	Chr12	26354145	C_T	0.666667	46bAG_s3
Chr12_26445700	Chr12	26445700	C_A	0.421053	46bAG_s3
Chr1_1878776	Chr1	1878776	C_A	0.666667	46bGG_s1
Chr1_1878779	Chr1	1878779	C_A	0.666667	46bGG_s1
Chr1_7648685	Chr1	7648685	G_T	0.391304	46bGG_s1
Chr1_8464726	Chr1	8464726	G_A	0.47619	46bGG_s1
Chr1_13234081	Chr1	13234081	C_A	0.347826	46bGG_s1
Chr1_16449170	Chr1	16449170	G_A	0.363636	46bGG_s1
Chr1_19136452	Chr1	19136452	A_G	0.666667	46bGG_s1
Chr1_21261679	Chr1	21261679	C_G	0.714286	46bGG_s1
Chr1_23122580	Chr1	23122580	G_A	0.73913	46bGG_s1
Chr1_26799159	Chr1	26799159	G_T	0.44	46bGG_s1
Chr1_26833231	Chr1	26833231	C_G	0.4	46bGG_s1
Chr1_28491123	Chr1	28491123	C_G	0.514286	46bGG_s1
Chr1_28590214	Chr1	28590214	G_T	0.46875	46bGG_s1
Chr1_34758848	Chr1	34758848	T_A	0.608696	46bGG_s1
Chr1_35251038	Chr1	35251038	T_G	0.3	46bGG_s1
Chr1_36875753	Chr1	36875753	T_A	0.612903	46bGG_s1
Chr1_37574336	Chr1	37574336	C_T	0.684211	46bGG_s1
Chr1_43002027	Chr1	43002027	G_A	0.413793	46bGG_s1
Chr2_2662345	Chr2	2662345	C_A	0.466667	46bGG_s1
Chr2_2864604	Chr2	2864604	A_T	0.482759	46bGG_s1
Chr2_7827393	Chr2	7827393	C_T	0.636364	46bGG_s1
Chr2_9003436	Chr2	9003436	G_C	0.478261	46bGG_s1
Chr2_9516587	Chr2	9516587	C_T	0.62963	46bGG_s1
Chr2_9777598	Chr2	9777598	G_C	0.666667	46bGG_s1
Chr2_9959475	Chr2	9959475	G_T	0.3	46bGG_s1
Chr2_10188307	Chr2	10188307	G_C	0.346154	46bGG_s1
Chr2_11765543	Chr2	11765543	G_A	0.62069	46bGG_s1
Chr2_12928716	Chr2	12928716	A_G	0.655172	46bGG_s1
Chr2_14047424	Chr2	14047424	C_T	0.25	46bGG_s1
Chr2_14569599	Chr2	14569599	G_C	0.538462	46bGG_s1
Chr2_15442397	Chr2	15442397	G_C	0.363636	46bGG_s1
Chr2_15918579	Chr2	15918579	G_T	0.5	46bGG_s1
Chr2_17673585	Chr2	17673585	C_T	0.347826	46bGG_s1
Chr2_18282471	Chr2	18282471	C_T	0.346154	46bGG_s1
Chr2_18578731	Chr2	18578731	G_A	0.809524	46bGG_s1
Chr2_18665824	Chr2	18665824	C_T	0.555556	46bGG_s1
Chr2_21096721	Chr2	21096721	G_T	0.516129	46bGG_s1
Chr2_22947014	Chr2	22947014	C_A	0.655172	46bGG_s1
Chr2_24211853	Chr2	24211853	A_T	0.578947	46bGG_s1
Chr2_27944263	Chr2	27944263	C_T	0.36	46bGG_s1
Chr2_30723015	Chr2	30723015	G_T	0.192308	46bGG_s1
Chr2_31966459	Chr2	31966459	C_G	0.473684	46bGG_s1
Chr2_34494123	Chr2	34494123	G_T	0.458333	46bGG_s1
Chr3_2516412	Chr3	2516412	C_T	0.6	46bGG_s1
Chr3_4622083	Chr3	4622083	G_A	0.65625	46bGG_s1
Chr3_10613496	Chr3	10613496	A_C	0.53125	46bGG_s1
Chr3_19440613	Chr3	19440613	G_T	0.451613	46bGG_s1
Chr3_19615318	Chr3	19615318	C_A	0.384615	46bGG_s1
Chr3_20633638	Chr3	20633638	G_T	0.608696	46bGG_s1
Chr3_22921846	Chr3	22921846	A_T	0.548387	46bGG_s1
Chr3_24612342	Chr3	24612342	G_A	0.40625	46bGG_s1
Chr3_25382197	Chr3	25382197	T_C	0.3125	46bGG_s1
Chr3_27488521	Chr3	27488521	A_C	0.35	46bGG_s1
Chr3_28607572	Chr3	28607572	C_G	0.428571	46bGG_s1
Chr3_33790184	Chr3	33790184	G_C	0.233333	46bGG_s1
Chr3_37055411	Chr3	37055411	C_A	0.4	46bGG_s1
Chr3_37778107	Chr3	37778107	T_G	0.522727	46bGG_s1
Chr4_40603	Chr4	40603	C_A	0.470588	46bGG_s1
Chr4_2685489	Chr4	2685489	C_A	0.46875	46bGG_s1
Chr4_2784402	Chr4	2784402	G_C	0.666667	46bGG_s1
Chr4_3173408	Chr4	3173408	C_A	0.666667	46bGG_s1
Chr4_3710022	Chr4	3710022	G_T	0.5	46bGG_s1
Chr4_4160349	Chr4	4160349	C_T	0.6	46bGG_s1
Chr4_4802161	Chr4	4802161	G_T	0.472222	46bGG_s1
Chr4_4802162	Chr4	4802162	A_T	0.486486	46bGG_s1
Chr4_5262700	Chr4	5262700	T_A	0.428571	46bGG_s1
Chr4_8707978	Chr4	8707978	C_G	0.5	46bGG_s1
Chr4_9426965	Chr4	9426965	G_C	0.636364	46bGG_s1
Chr4_9479352	Chr4	9479352	G_T	0.636364	46bGG_s1
Chr4_10101211	Chr4	10101211	C_A	0.619048	46bGG_s1
Chr4_10378760	Chr4	10378760	T_C	0.678571	46bGG_s1
Chr4_11137896	Chr4	11137896	T_C	0.392857	46bGG_s1
Chr4_11402074	Chr4	11402074	G_A	0.484848	46bGG_s1
Chr4_12546693	Chr4	12546693	G_T	0.45	46bGG_s1
Chr4_17285534	Chr4	17285534	G_T	0.6875	46bGG_s1
Chr4_19027074	Chr4	19027074	T_A	0.347826	46bGG_s1
Chr4_19090441	Chr4	19090441	C_A	0.551724	46bGG_s1
Chr4_19647036	Chr4	19647036	C_A	0.5	46bGG_s1
Chr4_19901237	Chr4	19901237	C_A	0.5	46bGG_s1
Chr4_20954417	Chr4	20954417	G_T	0.538462	46bGG_s1
Chr4_20954418	Chr4	20954418	C_T	0.538462	46bGG_s1
Chr4_23207909	Chr4	23207909	G_A	0.435897	46bGG_s1
Chr4_23508532	Chr4	23508532	C_T	0.416667	46bGG_s1
Chr4_27308459	Chr4	27308459	T_A	0.48	46bGG_s1
Chr4_28673204	Chr4	28673204	C_A	0.4	46bGG_s1
Chr4_28682670	Chr4	28682670	T_A	0.541667	46bGG_s1
Chr4_36913637	Chr4	36913637	G_A	0.552632	46bGG_s1
Chr5_2067731	Chr5	2067731	G_A	0.384615	46bGG_s1
Chr5_5738623	Chr5	5738623	A_T	0.21875	46bGG_s1
Chr5_6088433	Chr5	6088433	C_G	0.48	46bGG_s1
Chr5_7418328	Chr5	7418328	C_T	0.307692	46bGG_s1
Chr5_8006720	Chr5	8006720	G_T	0.5	46bGG_s1
Chr5_8719181	Chr5	8719181	A_T	0.461538	46bGG_s1
Chr5_11308772	Chr5	11308772	C_T	0.684211	46bGG_s1
Chr5_12833389	Chr5	12833389	G_T	0.5	46bGG_s1
Chr5_14851973	Chr5	14851973	G_T	0.269231	46bGG_s1
Chr5_15355832	Chr5	15355832	C_G	0.535714	46bGG_s1
Chr5_15895944	Chr5	15895944	A_T	0.416667	46bGG_s1
Chr5_16627537	Chr5	16627537	T_A	0.625	46bGG_s1
Chr5_16982069	Chr5	16982069	C_T	0.586207	46bGG_s1
Chr5_17432087	Chr5	17432087	G_A	0.714286	46bGG_s1
Chr5_18583124	Chr5	18583124	C_G	0.6	46bGG_s1
Chr5_21183382	Chr5	21183382	A_G	0.478261	46bGG_s1
Chr5_22665514	Chr5	22665514	C_T	0.444444	46bGG_s1
Chr5_23008838	Chr5	23008838	A_T	0.62963	46bGG_s1
Chr5_24739330	Chr5	24739330	C_T	0.393939	46bGG_s1
Chr5_27098036	Chr5	27098036	C_A	0.205882	46bGG_s1
Chr5_30203988	Chr5	30203988	C_A	0.341463	46bGG_s1
Chr6_843631	Chr6	843631	G_A	0.4	46bGG_s1
Chr6_920973	Chr6	920973	G_T	0.47619	46bGG_s1
Chr6_2888423	Chr6	2888423	C_A	0.590909	46bGG_s1
Chr6_7231676	Chr6	7231676	G_A	0.592593	46bGG_s1
Chr6_8327857	Chr6	8327857	C_A	0.454545	46bGG_s1
Chr6_8572071	Chr6	8572071	T_A	0.458333	46bGG_s1
Chr6_9571339	Chr6	9571339	G_C	0.444444	46bGG_s1
Chr6_11801981	Chr6	11801981	G_T	0.382353	46bGG_s1
Chr6_20894933	Chr6	20894933	C_T	0.8	46bGG_s1
Chr6_20999138	Chr6	20999138	A_C	0.333333	46bGG_s1
Chr6_25902370	Chr6	25902370	A_T	0.483871	46bGG_s1
Chr7_1655414	Chr7	1655414	T_C	0.666667	46bGG_s1
Chr7_1699501	Chr7	1699501	C_A	0.72	46bGG_s1
Chr7_3223022	Chr7	3223022	C_T	0.365854	46bGG_s1
Chr7_4671556	Chr7	4671556	A_T	0.48	46bGG_s1
Chr7_5496949	Chr7	5496949	C_A	0.56	46bGG_s1
Chr7_6116435	Chr7	6116435	C_G	0.647059	46bGG_s1
Chr7_6886807	Chr7	6886807	G_T	0.227273	46bGG_s1
Chr7_13151058	Chr7	13151058	G_A	0.607143	46bGG_s1
Chr7_20780189	Chr7	20780189	C_T	0.375	46bGG_s1
Chr7_20906163	Chr7	20906163	G_T	0.272727	46bGG_s1
Chr7_20906164	Chr7	20906164	C_T	0.272727	46bGG_s1
Chr7_20977840	Chr7	20977840	T_A	0.375	46bGG_s1
Chr7_21869697	Chr7	21869697	G_C	0.380952	46bGG_s1
Chr7_22475681	Chr7	22475681	T_G	0.4	46bGG_s1
Chr7_26099729	Chr7	26099729	G_A	0.478261	46bGG_s1
Chr7_26806231	Chr7	26806231	G_A	0.5	46bGG_s1
Chr7_27149163	Chr7	27149163	G_A	0.565217	46bGG_s1
Chr7_27672072	Chr7	27672072	G_C	0.285714	46bGG_s1
Chr8_1419797	Chr8	1419797	C_A	0.846154	46bGG_s1
Chr8_8315835	Chr8	8315835	C_T	0.5	46bGG_s1
Chr8_8520372	Chr8	8520372	G_T	0.590909	46bGG_s1
Chr8_8520373	Chr8	8520373	A_T	0.590909	46bGG_s1
Chr8_8994588	Chr8	8994588	G_A	0.315789	46bGG_s1
Chr8_9744782	Chr8	9744782	G_T	0.428571	46bGG_s1
Chr8_10164547	Chr8	10164547	C_T	0.6	46bGG_s1
Chr8_10213736	Chr8	10213736	G_C	0.473684	46bGG_s1
Chr8_11586130	Chr8	11586130	C_A	0.5	46bGG_s1
Chr8_13435954	Chr8	13435954	T_C	0.26	46bGG_s1
Chr8_14735637	Chr8	14735637	G_T	0.305556	46bGG_s1
Chr8_14969943	Chr8	14969943	C_T	0.535714	46bGG_s1
Chr8_15680536	Chr8	15680536	G_C	0.5	46bGG_s1
Chr8_16651918	Chr8	16651918	C_T	0.482759	46bGG_s1
Chr8_18015953	Chr8	18015953	C_G	0.241379	46bGG_s1
Chr8_18255991	Chr8	18255991	A_G	0.444444	46bGG_s1
Chr8_18423103	Chr8	18423103	G_T	0.5625	46bGG_s1
Chr8_18646193	Chr8	18646193	A_G	0.466667	46bGG_s1
Chr8_18646253	Chr8	18646253	T_C	0.25	46bGG_s1
Chr8_23372992	Chr8	23372992	T_C	0.368421	46bGG_s1
Chr8_24105514	Chr8	24105514	G_A	0.56	46bGG_s1
Chr8_28676791	Chr8	28676791	G_A	0.56	46bGG_s1
Chr8_28684114	Chr8	28684114	C_T	0.4	46bGG_s1
Chr9_528198	Chr9	528198	C_A	0.478261	46bGG_s1
Chr9_1881634	Chr9	1881634	G_A	0.521739	46bGG_s1
Chr9_1881635	Chr9	1881635	C_A	0.521739	46bGG_s1
Chr9_4023222	Chr9	4023222	G_A	0.608696	46bGG_s1
Chr9_4066376	Chr9	4066376	C_A	0.416667	46bGG_s1
Chr9_4717888	Chr9	4717888	G_T	0.354839	46bGG_s1
Chr9_5008279	Chr9	5008279	C_T	0.391304	46bGG_s1
Chr9_5194669	Chr9	5194669	C_T	0.55	46bGG_s1
Chr9_5384173	Chr9	5384173	C_A	0.555556	46bGG_s1
Chr9_6726088	Chr9	6726088	G_T	0.55	46bGG_s1
Chr9_7302518	Chr9	7302518	G_T	0.4	46bGG_s1
Chr9_8723827	Chr9	8723827	A_T	0.44	46bGG_s1
Chr9_9170513	Chr9	9170513	T_A	0.592593	46bGG_s1
Chr9_13072093	Chr9	13072093	A_G	0.5	46bGG_s1
Chr9_20637078	Chr9	20637078	G_C	0.56	46bGG_s1
Chr10_4373701	Chr10	4373701	C_T	0.357143	46bGG_s1
Chr10_4727111	Chr10	4727111	C_A	0.5	46bGG_s1
Chr10_7355656	Chr10	7355656	C_G	0.478261	46bGG_s1
Chr10_7526427	Chr10	7526427	G_T	0.540541	46bGG_s1
Chr10_10478476	Chr10	10478476	A_G	0.352941	46bGG_s1
Chr10_12913057	Chr10	12913057	T_C	0.461538	46bGG_s1
Chr10_14067045	Chr10	14067045	C_T	0.5	46bGG_s1
Chr10_16236325	Chr10	16236325	G_A	0.473684	46bGG_s1
Chr10_21885892	Chr10	21885892	C_T	0.62069	46bGG_s1
Chr11_279675	Chr11	279675	C_A	0.625	46bGG_s1
Chr11_2662970	Chr11	2662970	C_A	0.666667	46bGG_s1
Chr11_2849769	Chr11	2849769	G_C	0.454545	46bGG_s1
Chr11_5029427	Chr11	5029427	C_G	0.411765	46bGG_s1
Chr11_7577539	Chr11	7577539	T_G	0.681818	46bGG_s1
Chr11_10056835	Chr11	10056835	C_A	0.26087	46bGG_s1
Chr11_10744130	Chr11	10744130	C_T	0.434783	46bGG_s1
Chr11_11770947	Chr11	11770947	A_G	0.25	46bGG_s1
Chr11_11796780	Chr11	11796780	T_C	0.37931	46bGG_s1
Chr11_13276620	Chr11	13276620	T_C	0.368421	46bGG_s1
Chr11_17165725	Chr11	17165725	C_T	0.52381	46bGG_s1
Chr11_18276025	Chr11	18276025	C_A	0.466667	46bGG_s1
Chr11_18823079	Chr11	18823079	G_T	0.5	46bGG_s1
Chr11_20435860	Chr11	20435860	G_A	0.555556	46bGG_s1
Chr11_21213286	Chr11	21213286	C_T	0.382353	46bGG_s1
Chr11_23666875	Chr11	23666875	C_A	0.307692	46bGG_s1
Chr11_26067424	Chr11	26067424	T_A	0.411765	46bGG_s1
Chr11_28352007	Chr11	28352007	C_A	0.608696	46bGG_s1
Chr12_4999518	Chr12	4999518	A_G	0.5625	46bGG_s1
Chr12_5475778	Chr12	5475778	C_A	0.529412	46bGG_s1
Chr12_7990130	Chr12	7990130	G_T	0.6	46bGG_s1
Chr12_9213721	Chr12	9213721	T_C	0.315789	46bGG_s1
Chr12_9660727	Chr12	9660727	T_A	0.384615	46bGG_s1
Chr12_10160018	Chr12	10160018	T_A	0.5	46bGG_s1
Chr12_10160019	Chr12	10160019	A_G	0.5	46bGG_s1
Chr12_10412971	Chr12	10412971	C_G	0.392857	46bGG_s1
Chr12_11477556	Chr12	11477556	C_G	0.416667	46bGG_s1
Chr12_12257939	Chr12	12257939	C_T	0.533333	46bGG_s1
Chr12_12402436	Chr12	12402436	G_T	0.230769	46bGG_s1
Chr12_12563359	Chr12	12563359	T_A	0.7	46bGG_s1
Chr12_12746540	Chr12	12746540	G_C	0.448276	46bGG_s1
Chr12_14293276	Chr12	14293276	G_A	0.4375	46bGG_s1
Chr12_14413030	Chr12	14413030	C_T	0.347826	46bGG_s1
Chr12_15433217	Chr12	15433217	G_T	0.2	46bGG_s1
Chr12_19014504	Chr12	19014504	G_T	0.5	46bGG_s1
Chr12_20828684	Chr12	20828684	G_T	0.55	46bGG_s1
Chr12_21211994	Chr12	21211994	T_A	0.52381	46bGG_s1
Chr12_23105329	Chr12	23105329	T_A	0.4	46bGG_s1
Chr12_23302111	Chr12	23302111	G_T	0.323529	46bGG_s1
Chr12_24854042	Chr12	24854042	A_G	0.55	46bGG_s1
Chr12_25259304	Chr12	25259304	T_C	0.571429	46bGG_s1
Chr12_25904701	Chr12	25904701	T_C	0.28	46bGG_s1
scaffold_14_8838	scaffold_14	8838	A_G	0.692308	46bGG_s1
Chr1_3875391	Chr1	3875391	G_T	0.448276	46bGG_s2
Chr1_4549959	Chr1	4549959	C_T	0.433333	46bGG_s2
Chr1_9223479	Chr1	9223479	G_T	0.314286	46bGG_s2
Chr1_12165344	Chr1	12165344	A_T	0.533333	46bGG_s2
Chr1_12355927	Chr1	12355927	A_T	0.478261	46bGG_s2
Chr1_13274935	Chr1	13274935	C_A	0.65625	46bGG_s2
Chr1_13401117	Chr1	13401117	A_T	0.55	46bGG_s2
Chr1_13928709	Chr1	13928709	C_A	0.52381	46bGG_s2
Chr1_14019962	Chr1	14019962	C_A	0.607143	46bGG_s2
Chr1_14049151	Chr1	14049151	A_G	0.315789	46bGG_s2
Chr1_14049157	Chr1	14049157	C_G	0.285714	46bGG_s2
Chr1_15883996	Chr1	15883996	A_G	0.4	46bGG_s2
Chr1_15990430	Chr1	15990430	G_T	0.5	46bGG_s2
Chr1_16111561	Chr1	16111561	G_A	0.516129	46bGG_s2
Chr1_35721699	Chr1	35721699	G_T	0.589744	46bGG_s2
Chr1_37571094	Chr1	37571094	C_T	0.407407	46bGG_s2
Chr1_38139226	Chr1	38139226	C_A	0.535714	46bGG_s2
Chr1_38542411	Chr1	38542411	A_G	0.375	46bGG_s2
Chr1_43019732	Chr1	43019732	C_T	0.703704	46bGG_s2
Chr2_885339	Chr2	885339	C_A	0.37931	46bGG_s2
Chr2_7397430	Chr2	7397430	C_A	0.545455	46bGG_s2
Chr2_7811064	Chr2	7811064	T_C	0.642857	46bGG_s2
Chr2_8473299	Chr2	8473299	C_T	0.48	46bGG_s2
Chr2_10008374	Chr2	10008374	G_C	0.545455	46bGG_s2
Chr2_10178212	Chr2	10178212	A_T	0.307692	46bGG_s2
Chr2_10241802	Chr2	10241802	G_A	0.4375	46bGG_s2
Chr2_11781505	Chr2	11781505	G_T	0.416667	46bGG_s2
Chr2_12266804	Chr2	12266804	C_A	0.416667	46bGG_s2
Chr2_13200169	Chr2	13200169	C_T	0.461538	46bGG_s2
Chr2_16181026	Chr2	16181026	C_G	0.4	46bGG_s2
Chr2_17142184	Chr2	17142184	C_A	0.457143	46bGG_s2
Chr2_17218116	Chr2	17218116	G_T	0.35	46bGG_s2
Chr2_18337854	Chr2	18337854	C_A	0.677419	46bGG_s2
Chr2_18578924	Chr2	18578924	G_A	0.358974	46bGG_s2
Chr2_21144476	Chr2	21144476	G_T	0.461538	46bGG_s2
Chr2_23759169	Chr2	23759169	G_A	0.607143	46bGG_s2
Chr2_27278231	Chr2	27278231	C_A	0.4	46bGG_s2
Chr2_29392451	Chr2	29392451	C_T	0.418605	46bGG_s2
Chr2_31529791	Chr2	31529791	A_T	0.521739	46bGG_s2
Chr2_31842963	Chr2	31842963	A_T	0.5	46bGG_s2
Chr2_32891025	Chr2	32891025	T_A	0.648649	46bGG_s2
Chr2_33367702	Chr2	33367702	C_A	0.444444	46bGG_s2
Chr2_33953684	Chr2	33953684	G_C	0.5	46bGG_s2
Chr3_104347	Chr3	104347	G_T	0.285714	46bGG_s2
Chr3_1484406	Chr3	1484406	C_T	0.675676	46bGG_s2
Chr3_3755184	Chr3	3755184	G_C	0.75	46bGG_s2
Chr3_4950109	Chr3	4950109	T_C	0.466667	46bGG_s2
Chr3_8024796	Chr3	8024796	A_G	0.769231	46bGG_s2
Chr3_9315742	Chr3	9315742	C_A	0.666667	46bGG_s2
Chr3_9701866	Chr3	9701866	G_A	0.666667	46bGG_s2
Chr3_12294662	Chr3	12294662	A_T	0.583333	46bGG_s2
Chr3_12856107	Chr3	12856107	G_A	0.594595	46bGG_s2
Chr3_16236092	Chr3	16236092	G_A	0.5625	46bGG_s2
Chr3_19770118	Chr3	19770118	G_A	0.433333	46bGG_s2
Chr3_19873348	Chr3	19873348	T_A	0.555556	46bGG_s2
Chr3_22177579	Chr3	22177579	A_T	0.295455	46bGG_s2
Chr3_23290087	Chr3	23290087	G_A	0.30303	46bGG_s2
Chr3_23632187	Chr3	23632187	A_T	0.4	46bGG_s2
Chr3_35733941	Chr3	35733941	G_T	0.315789	46bGG_s2
Chr4_1657461	Chr4	1657461	A_T	0.611111	46bGG_s2
Chr4_2778405	Chr4	2778405	C_A	0.28	46bGG_s2
Chr4_3819071	Chr4	3819071	T_C	0.428571	46bGG_s2
Chr4_4759871	Chr4	4759871	G_A	0.56	46bGG_s2
Chr4_7163391	Chr4	7163391	G_A	0.645161	46bGG_s2
Chr4_8438399	Chr4	8438399	C_A	0.675676	46bGG_s2
Chr4_8844679	Chr4	8844679	G_A	0.542857	46bGG_s2
Chr4_9738577	Chr4	9738577	G_T	0.52381	46bGG_s2
Chr4_9992348	Chr4	9992348	G_C	0.263158	46bGG_s2
Chr4_11237511	Chr4	11237511	C_A	0.5	46bGG_s2
Chr4_11551379	Chr4	11551379	A_G	0.423077	46bGG_s2
Chr4_11604379	Chr4	11604379	G_T	0.410256	46bGG_s2
Chr4_15269247	Chr4	15269247	G_T	0.5	46bGG_s2
Chr4_15717614	Chr4	15717614	C_G	0.4	46bGG_s2
Chr4_16902726	Chr4	16902726	C_A	0.4	46bGG_s2
Chr4_17931041	Chr4	17931041	T_A	0.642857	46bGG_s2
Chr4_18082673	Chr4	18082673	G_T	0.46875	46bGG_s2
Chr4_20015689	Chr4	20015689	G_T	0.466667	46bGG_s2
Chr4_20015778	Chr4	20015778	T_A	0.5	46bGG_s2
Chr4_22540313	Chr4	22540313	C_A	0.692308	46bGG_s2
Chr4_26633430	Chr4	26633430	G_T	0.571429	46bGG_s2
Chr4_27594000	Chr4	27594000	A_T	0.652174	46bGG_s2
Chr4_28338035	Chr4	28338035	G_A	0.545455	46bGG_s2
Chr4_29841990	Chr4	29841990	A_C	0.241379	46bGG_s2
Chr4_33065228	Chr4	33065228	G_C	0.65625	46bGG_s2
Chr4_33065230	Chr4	33065230	G_T	0.645161	46bGG_s2
Chr5_160323	Chr5	160323	C_T	0.384615	46bGG_s2
Chr5_7692800	Chr5	7692800	C_T	0.441176	46bGG_s2
Chr5_9062644	Chr5	9062644	G_T	0.56	46bGG_s2
Chr5_13924161	Chr5	13924161	G_T	0.48	46bGG_s2
Chr5_14923483	Chr5	14923483	C_G	0.513514	46bGG_s2
Chr5_15797508	Chr5	15797508	C_A	0.6	46bGG_s2
Chr5_18440083	Chr5	18440083	G_C	0.5625	46bGG_s2
Chr5_23820036	Chr5	23820036	C_A	0.447368	46bGG_s2
Chr5_24249267	Chr5	24249267	G_C	0.46875	46bGG_s2
Chr5_25596471	Chr5	25596471	G_T	0.428571	46bGG_s2
Chr6_110645	Chr6	110645	G_T	0.526316	46bGG_s2
Chr6_111695	Chr6	111695	C_A	0.633333	46bGG_s2
Chr6_455739	Chr6	455739	C_A	0.642857	46bGG_s2
Chr6_3634497	Chr6	3634497	C_A	0.5	46bGG_s2
Chr6_5650846	Chr6	5650846	G_A	0.321429	46bGG_s2
Chr6_6046781	Chr6	6046781	C_T	0.588235	46bGG_s2
Chr6_6604086	Chr6	6604086	T_C	0.444444	46bGG_s2
Chr6_6799631	Chr6	6799631	T_G	0.538462	46bGG_s2
Chr6_7361641	Chr6	7361641	A_G	0.607143	46bGG_s2
Chr6_9321482	Chr6	9321482	A_G	0.4	46bGG_s2
Chr6_9432572	Chr6	9432572	G_T	0.368421	46bGG_s2
Chr6_12085241	Chr6	12085241	C_T	0.35	46bGG_s2
Chr6_13838984	Chr6	13838984	A_G	0.52381	46bGG_s2
Chr6_19236736	Chr6	19236736	A_C	0.357143	46bGG_s2
Chr6_22918506	Chr6	22918506	T_A	0.4	46bGG_s2
Chr6_27224086	Chr6	27224086	T_C	0.4	46bGG_s2
Chr6_29823176	Chr6	29823176	T_G	0.555556	46bGG_s2
Chr6_30158463	Chr6	30158463	C_T	0.35	46bGG_s2
Chr7_151251	Chr7	151251	C_T	0.458333	46bGG_s2
Chr7_1464738	Chr7	1464738	A_G	0.439024	46bGG_s2
Chr7_3880845	Chr7	3880845	G_T	0.6	46bGG_s2
Chr7_4549074	Chr7	4549074	G_C	0.44	46bGG_s2
Chr7_5351673	Chr7	5351673	C_A	0.5	46bGG_s2
Chr7_6184249	Chr7	6184249	C_A	0.56	46bGG_s2
Chr7_6308314	Chr7	6308314	G_T	0.333333	46bGG_s2
Chr7_8668683	Chr7	8668683	C_T	0.542857	46bGG_s2
Chr7_10448742	Chr7	10448742	C_A	0.428571	46bGG_s2
Chr7_13615507	Chr7	13615507	G_A	0.73913	46bGG_s2
Chr7_13898711	Chr7	13898711	G_A	0.384615	46bGG_s2
Chr7_14178419	Chr7	14178419	G_T	0.588235	46bGG_s2
Chr7_17796527	Chr7	17796527	G_T	0.384615	46bGG_s2
Chr7_17885173	Chr7	17885173	C_T	0.326531	46bGG_s2
Chr7_18003487	Chr7	18003487	A_C	0.454545	46bGG_s2
Chr7_23261743	Chr7	23261743	A_G	0.5625	46bGG_s2
Chr8_1486405	Chr8	1486405	A_G	0.368421	46bGG_s2
Chr8_1521651	Chr8	1521651	T_C	0.722222	46bGG_s2
Chr8_2990242	Chr8	2990242	G_T	0.571429	46bGG_s2
Chr8_4873391	Chr8	4873391	C_A	0.545455	46bGG_s2
Chr8_6714504	Chr8	6714504	C_T	0.642857	46bGG_s2
Chr8_7412915	Chr8	7412915	G_C	0.318182	46bGG_s2
Chr8_9654289	Chr8	9654289	A_G	0.666667	46bGG_s2
Chr8_14036205	Chr8	14036205	G_A	0.434783	46bGG_s2
Chr8_15082557	Chr8	15082557	C_T	0.486486	46bGG_s2
Chr8_15270727	Chr8	15270727	C_A	0.761905	46bGG_s2
Chr8_15725482	Chr8	15725482	C_A	0.444444	46bGG_s2
Chr8_17238977	Chr8	17238977	G_A	0.521739	46bGG_s2
Chr8_17277761	Chr8	17277761	G_C	0.5	46bGG_s2
Chr8_18754059	Chr8	18754059	C_T	0.3125	46bGG_s2
Chr8_19642081	Chr8	19642081	A_G	0.518519	46bGG_s2
Chr8_21665557	Chr8	21665557	G_A	0.483871	46bGG_s2
Chr8_21856692	Chr8	21856692	G_A	0.647059	46bGG_s2
Chr8_22173948	Chr8	22173948	G_C	0.366667	46bGG_s2
Chr8_22188515	Chr8	22188515	G_A	0.571429	46bGG_s2
Chr8_23627472	Chr8	23627472	T_C	0.285714	46bGG_s2
Chr8_27742426	Chr8	27742426	C_T	0.4	46bGG_s2
Chr9_1390577	Chr9	1390577	C_T	0.5	46bGG_s2
Chr9_3179951	Chr9	3179951	C_A	0.411765	46bGG_s2
Chr9_4614072	Chr9	4614072	C_A	0.511628	46bGG_s2
Chr9_6360891	Chr9	6360891	G_T	0.518519	46bGG_s2
Chr9_6520795	Chr9	6520795	G_T	0.478261	46bGG_s2
Chr9_13055457	Chr9	13055457	G_T	0.464286	46bGG_s2
Chr9_14704067	Chr9	14704067	G_T	0.565217	46bGG_s2
Chr9_15466058	Chr9	15466058	G_T	0.612903	46bGG_s2
Chr9_17904264	Chr9	17904264	A_G	0.642857	46bGG_s2
Chr9_18212328	Chr9	18212328	G_A	0.25	46bGG_s2
Chr10_225350	Chr10	225350	G_A	0.481481	46bGG_s2
Chr10_1737929	Chr10	1737929	C_T	0.628571	46bGG_s2
Chr10_3035371	Chr10	3035371	T_C	0.565217	46bGG_s2
Chr10_3308629	Chr10	3308629	C_G	0.318182	46bGG_s2
Chr10_3396216	Chr10	3396216	G_C	0.423077	46bGG_s2
Chr10_8458960	Chr10	8458960	G_A	0.444444	46bGG_s2
Chr10_11153029	Chr10	11153029	C_A	0.52381	46bGG_s2
Chr10_15170762	Chr10	15170762	C_A	0.26087	46bGG_s2
Chr10_15344498	Chr10	15344498	G_T	0.782609	46bGG_s2
Chr10_16841217	Chr10	16841217	T_C	0.736842	46bGG_s2
Chr10_20102428	Chr10	20102428	A_T	0.333333	46bGG_s2
Chr10_21243568	Chr10	21243568	G_T	0.568182	46bGG_s2
Chr11_34374	Chr11	34374	G_T	0.333333	46bGG_s2
Chr11_34375	Chr11	34375	C_T	0.333333	46bGG_s2
Chr11_5394081	Chr11	5394081	C_A	0.5	46bGG_s2
Chr11_5636335	Chr11	5636335	C_A	0.516129	46bGG_s2
Chr11_7361424	Chr11	7361424	G_T	0.433333	46bGG_s2
Chr11_9164481	Chr11	9164481	A_G	0.5	46bGG_s2
Chr11_9564689	Chr11	9564689	G_A	0.428571	46bGG_s2
Chr11_10009684	Chr11	10009684	T_A	0.55	46bGG_s2
Chr11_10482611	Chr11	10482611	G_A	0.470588	46bGG_s2
Chr11_10792496	Chr11	10792496	G_A	0.416667	46bGG_s2
Chr11_11233139	Chr11	11233139	C_A	0.677419	46bGG_s2
Chr11_11571644	Chr11	11571644	C_G	0.615385	46bGG_s2
Chr11_12803241	Chr11	12803241	C_A	0.517241	46bGG_s2
Chr11_14455151	Chr11	14455151	G_C	0.4	46bGG_s2
Chr11_16549974	Chr11	16549974	G_T	0.516129	46bGG_s2
Chr11_16953527	Chr11	16953527	T_A	0.407407	46bGG_s2
Chr11_17376662	Chr11	17376662	T_G	0.65	46bGG_s2
Chr11_17376666	Chr11	17376666	T_A	0.65	46bGG_s2
Chr11_18438674	Chr11	18438674	C_A	0.478261	46bGG_s2
Chr11_19726723	Chr11	19726723	T_G	0.619048	46bGG_s2
Chr11_22876225	Chr11	22876225	C_A	0.2	46bGG_s2
Chr11_25597689	Chr11	25597689	T_C	0.333333	46bGG_s2
Chr11_26801626	Chr11	26801626	G_A	0.192308	46bGG_s2
Chr11_28859588	Chr11	28859588	C_T	0.6	46bGG_s2
Chr12_5061532	Chr12	5061532	C_A	0.428571	46bGG_s2
Chr12_5087269	Chr12	5087269	G_T	0.542857	46bGG_s2
Chr12_5099134	Chr12	5099134	G_A	0.470588	46bGG_s2
Chr12_6710297	Chr12	6710297	A_T	0.357143	46bGG_s2
Chr12_8232712	Chr12	8232712	T_A	0.461538	46bGG_s2
Chr12_8412317	Chr12	8412317	T_C	0.421053	46bGG_s2
Chr12_8543978	Chr12	8543978	G_T	0.380952	46bGG_s2
Chr12_9020363	Chr12	9020363	G_C	0.484848	46bGG_s2
Chr12_9227959	Chr12	9227959	G_T	0.5	46bGG_s2
Chr12_13136935	Chr12	13136935	C_A	0.428571	46bGG_s2
Chr12_14882613	Chr12	14882613	T_C	0.578947	46bGG_s2
Chr12_17010449	Chr12	17010449	C_G	0.608696	46bGG_s2
Chr12_21350871	Chr12	21350871	C_A	0.535714	46bGG_s2
Chr12_21438489	Chr12	21438489	G_A	0.464286	46bGG_s2
Chr12_21471167	Chr12	21471167	G_T	0.545455	46bGG_s2
Chr12_21777118	Chr12	21777118	G_A	0.6	46bGG_s2
Chr12_23457818	Chr12	23457818	T_C	0.545455	46bGG_s2
Chr12_24172301	Chr12	24172301	C_T	0.69697	46bGG_s2
Chr12_24334541	Chr12	24334541	G_A	0.72	46bGG_s2
Chr12_24351749	Chr12	24351749	T_C	0.555556	46bGG_s2
Chr12_25943949	Chr12	25943949	G_C	0.478261	46bGG_s2
Chr12_26693913	Chr12	26693913	G_T	0.484848	46bGG_s2
Chr1_3710426	Chr1	3710426	T_C	0.380952	46bGG_s3
Chr1_4625414	Chr1	4625414	G_A	0.652174	46bGG_s3
Chr1_6433770	Chr1	6433770	C_T	0.551724	46bGG_s3
Chr1_6527619	Chr1	6527619	G_A	0.371429	46bGG_s3
Chr1_7752367	Chr1	7752367	G_T	0.375	46bGG_s3
Chr1_7752368	Chr1	7752368	A_T	0.375	46bGG_s3
Chr1_12902720	Chr1	12902720	G_T	0.681818	46bGG_s3
Chr1_14998078	Chr1	14998078	G_A	0.26087	46bGG_s3
Chr1_15658643	Chr1	15658643	G_A	0.3	46bGG_s3
Chr1_15803288	Chr1	15803288	C_T	0.636364	46bGG_s3
Chr1_17569197	Chr1	17569197	G_T	0.512195	46bGG_s3
Chr1_20123955	Chr1	20123955	T_A	0.516129	46bGG_s3
Chr1_21377142	Chr1	21377142	C_T	0.517241	46bGG_s3
Chr1_23019443	Chr1	23019443	C_A	0.483871	46bGG_s3
Chr1_26274980	Chr1	26274980	G_C	0.75	46bGG_s3
Chr1_27417752	Chr1	27417752	A_C	0.4375	46bGG_s3
Chr1_28776392	Chr1	28776392	T_A	0.391304	46bGG_s3
Chr1_34091293	Chr1	34091293	C_T	0.478261	46bGG_s3
Chr1_35925126	Chr1	35925126	G_A	0.291667	46bGG_s3
Chr1_36490878	Chr1	36490878	C_A	0.521739	46bGG_s3
Chr1_41430800	Chr1	41430800	G_T	0.666667	46bGG_s3
Chr1_44075131	Chr1	44075131	A_G	0.419355	46bGG_s3
Chr2_1666887	Chr2	1666887	T_C	0.40625	46bGG_s3
Chr2_3960548	Chr2	3960548	T_C	0.416667	46bGG_s3
Chr2_9387738	Chr2	9387738	C_T	0.4	46bGG_s3
Chr2_12623108	Chr2	12623108	C_G	0.375	46bGG_s3
Chr2_14524433	Chr2	14524433	G_T	0.481481	46bGG_s3
Chr2_14563726	Chr2	14563726	G_A	0.272727	46bGG_s3
Chr2_16835344	Chr2	16835344	C_A	0.74359	46bGG_s3
Chr2_18429691	Chr2	18429691	G_T	0.533333	46bGG_s3
Chr2_19534176	Chr2	19534176	G_C	0.592593	46bGG_s3
Chr2_20153292	Chr2	20153292	C_T	0.64	46bGG_s3
Chr2_20658645	Chr2	20658645	T_A	0.538462	46bGG_s3
Chr2_24196954	Chr2	24196954	A_G	0.407407	46bGG_s3
Chr2_25907293	Chr2	25907293	G_A	0.612903	46bGG_s3
Chr2_27618298	Chr2	27618298	G_A	0.34375	46bGG_s3
Chr2_28656879	Chr2	28656879	T_C	0.6	46bGG_s3
Chr2_28717293	Chr2	28717293	A_C	0.466667	46bGG_s3
Chr2_29136132	Chr2	29136132	C_G	0.541667	46bGG_s3
Chr2_32424505	Chr2	32424505	C_G	0.545455	46bGG_s3
Chr2_33167796	Chr2	33167796	C_A	0.5	46bGG_s3
Chr2_35317500	Chr2	35317500	A_T	0.277778	46bGG_s3
Chr3_1698144	Chr3	1698144	G_A	0.484848	46bGG_s3
Chr3_4950040	Chr3	4950040	C_T	0.714286	46bGG_s3
Chr3_12353615	Chr3	12353615	T_C	0.47619	46bGG_s3
Chr3_17541791	Chr3	17541791	C_A	0.615385	46bGG_s3
Chr3_18312257	Chr3	18312257	C_G	0.555556	46bGG_s3
Chr3_19434036	Chr3	19434036	T_C	0.714286	46bGG_s3
Chr3_19570813	Chr3	19570813	G_T	0.580645	46bGG_s3
Chr3_20454767	Chr3	20454767	C_T	0.421053	46bGG_s3
Chr3_23348727	Chr3	23348727	G_T	0.46875	46bGG_s3
Chr3_23348728	Chr3	23348728	A_T	0.46875	46bGG_s3
Chr3_23348729	Chr3	23348729	G_A	0.46875	46bGG_s3
Chr3_23535119	Chr3	23535119	C_T	0.666667	46bGG_s3
Chr3_26356794	Chr3	26356794	C_G	0.538462	46bGG_s3
Chr3_26565872	Chr3	26565872	A_G	0.642857	46bGG_s3
Chr3_30185686	Chr3	30185686	C_A	0.535714	46bGG_s3
Chr3_30708342	Chr3	30708342	A_G	0.606061	46bGG_s3
Chr3_34883832	Chr3	34883832	G_A	0.571429	46bGG_s3
Chr4_3600090	Chr4	3600090	G_C	0.421053	46bGG_s3
Chr4_3747448	Chr4	3747448	C_G	0.583333	46bGG_s3
Chr4_4734638	Chr4	4734638	G_T	0.5	46bGG_s3
Chr4_6612992	Chr4	6612992	G_A	0.413793	46bGG_s3
Chr4_6851257	Chr4	6851257	T_A	0.4	46bGG_s3
Chr4_6888896	Chr4	6888896	C_T	0.578947	46bGG_s3
Chr4_9420484	Chr4	9420484	C_A	0.3125	46bGG_s3
Chr4_9525485	Chr4	9525485	A_C	0.515152	46bGG_s3
Chr4_10790029	Chr4	10790029	C_A	0.351351	46bGG_s3
Chr4_11779483	Chr4	11779483	G_A	0.44	46bGG_s3
Chr4_16485441	Chr4	16485441	G_C	0.2	46bGG_s3
Chr4_16864800	Chr4	16864800	C_A	0.516129	46bGG_s3
Chr4_18257233	Chr4	18257233	C_A	0.571429	46bGG_s3
Chr4_18306147	Chr4	18306147	T_C	0.518519	46bGG_s3
Chr4_18967963	Chr4	18967963	A_G	0.470588	46bGG_s3
Chr4_30340330	Chr4	30340330	G_A	0.481481	46bGG_s3
Chr4_32632937	Chr4	32632937	C_T	0.652174	46bGG_s3
Chr5_5050782	Chr5	5050782	C_T	0.541667	46bGG_s3
Chr5_5839618	Chr5	5839618	C_T	0.578947	46bGG_s3
Chr5_7255165	Chr5	7255165	G_C	0.555556	46bGG_s3
Chr5_7274394	Chr5	7274394	G_C	0.526316	46bGG_s3
Chr5_9201577	Chr5	9201577	T_C	0.304348	46bGG_s3
Chr5_10888134	Chr5	10888134	G_A	0.228571	46bGG_s3
Chr5_12261956	Chr5	12261956	C_G	0.291667	46bGG_s3
Chr5_13202942	Chr5	13202942	G_T	0.5	46bGG_s3
Chr5_17743516	Chr5	17743516	T_C	0.818182	46bGG_s3
Chr5_19021046	Chr5	19021046	T_C	0.461538	46bGG_s3
Chr5_19304907	Chr5	19304907	G_T	0.428571	46bGG_s3
Chr5_24044188	Chr5	24044188	C_A	0.619048	46bGG_s3
Chr5_27384924	Chr5	27384924	T_C	0.418605	46bGG_s3
Chr6_3025519	Chr6	3025519	C_T	0.52	46bGG_s3
Chr6_3791526	Chr6	3791526	G_A	0.5	46bGG_s3
Chr6_4855916	Chr6	4855916	C_T	0.407407	46bGG_s3
Chr6_8796306	Chr6	8796306	A_G	0.368421	46bGG_s3
Chr6_9911688	Chr6	9911688	C_A	0.541667	46bGG_s3
Chr6_14720805	Chr6	14720805	G_T	0.5	46bGG_s3
Chr6_16781188	Chr6	16781188	T_A	0.533333	46bGG_s3
Chr6_25576073	Chr6	25576073	C_T	0.375	46bGG_s3
Chr6_27907888	Chr6	27907888	G_A	0.333333	46bGG_s3
Chr7_7199413	Chr7	7199413	C_T	0.566667	46bGG_s3
Chr7_8112189	Chr7	8112189	G_T	0.371429	46bGG_s3
Chr7_8356574	Chr7	8356574	C_T	0.517241	46bGG_s3
Chr7_8397001	Chr7	8397001	A_G	0.363636	46bGG_s3
Chr7_9066312	Chr7	9066312	T_C	0.588235	46bGG_s3
Chr7_9186328	Chr7	9186328	A_T	0.545455	46bGG_s3
Chr7_10604110	Chr7	10604110	C_T	0.535714	46bGG_s3
Chr7_11500447	Chr7	11500447	G_T	0.46875	46bGG_s3
Chr7_13480167	Chr7	13480167	C_A	0.615385	46bGG_s3
Chr7_13790908	Chr7	13790908	G_T	0.354839	46bGG_s3
Chr7_14377258	Chr7	14377258	G_A	0.592593	46bGG_s3
Chr7_14426610	Chr7	14426610	G_T	0.428571	46bGG_s3
Chr7_19305808	Chr7	19305808	C_T	0.384615	46bGG_s3
Chr7_21763401	Chr7	21763401	C_T	0.555556	46bGG_s3
Chr7_29447896	Chr7	29447896	G_A	0.35	46bGG_s3
Chr8_1879804	Chr8	1879804	C_T	0.5	46bGG_s3
Chr8_1879805	Chr8	1879805	G_A	0.466667	46bGG_s3
Chr8_4091328	Chr8	4091328	C_T	0.428571	46bGG_s3
Chr8_7704213	Chr8	7704213	A_G	0.391304	46bGG_s3
Chr8_11914001	Chr8	11914001	T_C	0.333333	46bGG_s3
Chr8_11935764	Chr8	11935764	G_A	0.45	46bGG_s3
Chr8_12621563	Chr8	12621563	G_T	0.538462	46bGG_s3
Chr8_13257186	Chr8	13257186	G_A	0.235294	46bGG_s3
Chr8_13518731	Chr8	13518731	G_T	0.444444	46bGG_s3
Chr8_14059263	Chr8	14059263	C_A	0.368421	46bGG_s3
Chr8_14409579	Chr8	14409579	A_T	0.5	46bGG_s3
Chr8_19515199	Chr8	19515199	G_C	0.428571	46bGG_s3
Chr8_20169398	Chr8	20169398	C_T	0.5625	46bGG_s3
Chr8_24162573	Chr8	24162573	C_G	0.566667	46bGG_s3
Chr8_26658535	Chr8	26658535	C_A	0.466667	46bGG_s3
Chr9_5196643	Chr9	5196643	C_A	0.382353	46bGG_s3
Chr9_6746272	Chr9	6746272	C_T	0.25	46bGG_s3
Chr9_7500545	Chr9	7500545	T_A	0.4	46bGG_s3
Chr9_7581974	Chr9	7581974	C_T	0.681818	46bGG_s3
Chr9_8969471	Chr9	8969471	A_G	0.571429	46bGG_s3
Chr9_9898345	Chr9	9898345	G_T	0.454545	46bGG_s3
Chr9_13162530	Chr9	13162530	A_G	0.444444	46bGG_s3
Chr9_16167536	Chr9	16167536	T_A	0.513514	46bGG_s3
Chr10_646784	Chr10	646784	G_A	0.647059	46bGG_s3
Chr10_1374692	Chr10	1374692	G_A	0.625	46bGG_s3
Chr10_2438822	Chr10	2438822	G_A	0.4375	46bGG_s3
Chr10_4528039	Chr10	4528039	A_G	0.380952	46bGG_s3
Chr10_5234429	Chr10	5234429	T_A	0.533333	46bGG_s3
Chr10_6245561	Chr10	6245561	G_C	0.454545	46bGG_s3
Chr10_6813560	Chr10	6813560	C_G	0.40625	46bGG_s3
Chr10_7269575	Chr10	7269575	G_A	0.478261	46bGG_s3
Chr10_10475628	Chr10	10475628	C_T	0.65625	46bGG_s3
Chr10_10753138	Chr10	10753138	G_C	0.478261	46bGG_s3
Chr10_15086346	Chr10	15086346	C_A	0.366667	46bGG_s3
Chr10_19430154	Chr10	19430154	C_T	0.533333	46bGG_s3
Chr10_21356449	Chr10	21356449	C_A	0.481481	46bGG_s3
Chr10_22609560	Chr10	22609560	C_T	0.521739	46bGG_s3
Chr10_22799969	Chr10	22799969	G_T	0.619048	46bGG_s3
Chr10_23565329	Chr10	23565329	G_A	0.529412	46bGG_s3
Chr11_4489186	Chr11	4489186	G_A	0.388889	46bGG_s3
Chr11_5572001	Chr11	5572001	G_A	0.590909	46bGG_s3
Chr11_6796038	Chr11	6796038	A_C	0.380952	46bGG_s3
Chr11_7876650	Chr11	7876650	C_A	0.678571	46bGG_s3
Chr11_8542304	Chr11	8542304	A_G	0.441176	46bGG_s3
Chr11_9186017	Chr11	9186017	G_A	0.541667	46bGG_s3
Chr11_9186018	Chr11	9186018	C_A	0.541667	46bGG_s3
Chr11_9995564	Chr11	9995564	C_A	0.6	46bGG_s3
Chr11_11574433	Chr11	11574433	G_A	0.5	46bGG_s3
Chr11_11821164	Chr11	11821164	G_C	0.485714	46bGG_s3
Chr11_12118275	Chr11	12118275	G_A	0.52381	46bGG_s3
Chr11_14245324	Chr11	14245324	A_G	0.407407	46bGG_s3
Chr11_15164257	Chr11	15164257	T_C	0.285714	46bGG_s3
Chr11_16164335	Chr11	16164335	G_T	0.21875	46bGG_s3
Chr11_16442971	Chr11	16442971	G_T	0.388889	46bGG_s3
Chr11_18141332	Chr11	18141332	C_G	0.551724	46bGG_s3
Chr11_18959779	Chr11	18959779	T_C	0.433333	46bGG_s3
Chr11_19610887	Chr11	19610887	C_T	0.482759	46bGG_s3
Chr11_21320756	Chr11	21320756	C_A	0.518519	46bGG_s3
Chr11_21557089	Chr11	21557089	G_C	0.555556	46bGG_s3
Chr11_22247328	Chr11	22247328	G_T	0.4	46bGG_s3
Chr11_25319346	Chr11	25319346	G_T	0.482759	46bGG_s3
Chr11_25383552	Chr11	25383552	C_T	0.6	46bGG_s3
Chr11_26466546	Chr11	26466546	G_A	0.619048	46bGG_s3
Chr11_26854197	Chr11	26854197	C_A	0.45	46bGG_s3
Chr11_29318321	Chr11	29318321	C_A	0.647059	46bGG_s3
Chr12_4521529	Chr12	4521529	G_C	0.642857	46bGG_s3
Chr12_10971976	Chr12	10971976	G_A	0.290323	46bGG_s3
Chr12_11596820	Chr12	11596820	C_G	0.526316	46bGG_s3
Chr12_16673004	Chr12	16673004	C_T	0.444444	46bGG_s3
Chr12_23019571	Chr12	23019571	C_A	0.421053	46bGG_s3
Chr12_25862954	Chr12	25862954	C_T	0.583333	46bGG_s3
Chr1_1208046	Chr1	1208046	T_C	0.516129	46bM_s1
Chr1_3780280	Chr1	3780280	A_T	0.409091	46bM_s1
Chr1_4187133	Chr1	4187133	G_T	0.551724	46bM_s1
Chr1_4190084	Chr1	4190084	C_T	0.62963	46bM_s1
Chr1_6433912	Chr1	6433912	G_T	0.59375	46bM_s1
Chr1_6433913	Chr1	6433913	A_T	0.59375	46bM_s1
Chr1_6582288	Chr1	6582288	A_T	0.545455	46bM_s1
Chr1_6582289	Chr1	6582289	C_T	0.545455	46bM_s1
Chr1_6584054	Chr1	6584054	T_C	0.466667	46bM_s1
Chr1_7507516	Chr1	7507516	G_T	0.333333	46bM_s1
Chr1_8723539	Chr1	8723539	A_G	0.393939	46bM_s1
Chr1_12133596	Chr1	12133596	G_A	0.357143	46bM_s1
Chr1_13233598	Chr1	13233598	C_A	0.52	46bM_s1
Chr1_20618000	Chr1	20618000	G_T	0.62963	46bM_s1
Chr1_21182682	Chr1	21182682	G_A	0.538462	46bM_s1
Chr1_21499034	Chr1	21499034	G_C	0.516129	46bM_s1
Chr1_23351397	Chr1	23351397	C_T	0.482759	46bM_s1
Chr1_23514176	Chr1	23514176	G_A	0.75	46bM_s1
Chr1_24594115	Chr1	24594115	C_A	0.333333	46bM_s1
Chr1_27641378	Chr1	27641378	G_T	0.56	46bM_s1
Chr1_28569614	Chr1	28569614	A_G	0.333333	46bM_s1
Chr1_28658729	Chr1	28658729	G_C	0.617647	46bM_s1
Chr1_31733461	Chr1	31733461	C_T	0.481481	46bM_s1
Chr1_33038013	Chr1	33038013	C_T	0.571429	46bM_s1
Chr1_33038015	Chr1	33038015	C_A	0.615385	46bM_s1
Chr1_33038028	Chr1	33038028	G_A	0.538462	46bM_s1
Chr1_33087058	Chr1	33087058	C_T	0.464286	46bM_s1
Chr1_36481280	Chr1	36481280	A_T	0.464286	46bM_s1
Chr1_43573576	Chr1	43573576	C_G	0.533333	46bM_s1
Chr2_3237338	Chr2	3237338	T_A	0.4375	46bM_s1
Chr2_10352606	Chr2	10352606	G_T	0.4	46bM_s1
Chr2_10924377	Chr2	10924377	G_C	0.6	46bM_s1
Chr2_12276746	Chr2	12276746	A_T	0.352941	46bM_s1
Chr2_14692716	Chr2	14692716	C_A	0.44	46bM_s1
Chr2_14719032	Chr2	14719032	C_A	0.5	46bM_s1
Chr2_16227388	Chr2	16227388	C_T	0.548387	46bM_s1
Chr2_16273336	Chr2	16273336	C_T	0.6	46bM_s1
Chr2_17060098	Chr2	17060098	C_T	0.485714	46bM_s1
Chr2_17339387	Chr2	17339387	C_T	0.444444	46bM_s1
Chr2_18020355	Chr2	18020355	C_T	0.346154	46bM_s1
Chr2_18094025	Chr2	18094025	A_T	0.576923	46bM_s1
Chr2_18211204	Chr2	18211204	C_T	0.518519	46bM_s1
Chr2_21147028	Chr2	21147028	G_T	0.526316	46bM_s1
Chr2_21163820	Chr2	21163820	C_A	0.545455	46bM_s1
Chr2_21460609	Chr2	21460609	C_A	0.482759	46bM_s1
Chr2_24834236	Chr2	24834236	C_A	0.461538	46bM_s1
Chr2_25657828	Chr2	25657828	T_A	0.594595	46bM_s1
Chr2_26576466	Chr2	26576466	A_G	0.206897	46bM_s1
Chr2_28999685	Chr2	28999685	G_A	0.392857	46bM_s1
Chr2_30845389	Chr2	30845389	T_G	0.296296	46bM_s1
Chr2_30856551	Chr2	30856551	A_G	0.545455	46bM_s1
Chr2_32017892	Chr2	32017892	A_G	0.451613	46bM_s1
Chr2_33254204	Chr2	33254204	T_A	0.333333	46bM_s1
Chr3_820201	Chr3	820201	T_A	0.4375	46bM_s1
Chr3_2310459	Chr3	2310459	C_T	0.555556	46bM_s1
Chr3_3403234	Chr3	3403234	G_T	0.413793	46bM_s1
Chr3_3594528	Chr3	3594528	G_A	0.535714	46bM_s1
Chr3_5388020	Chr3	5388020	C_A	0.542857	46bM_s1
Chr3_8976775	Chr3	8976775	A_T	0.542857	46bM_s1
Chr3_10608170	Chr3	10608170	C_G	0.5625	46bM_s1
Chr3_11779234	Chr3	11779234	T_C	0.514286	46bM_s1
Chr3_13335033	Chr3	13335033	A_T	0.6	46bM_s1
Chr3_14443588	Chr3	14443588	A_T	0.684211	46bM_s1
Chr3_15513778	Chr3	15513778	A_G	0.5625	46bM_s1
Chr3_17092151	Chr3	17092151	A_G	0.52	46bM_s1
Chr3_19434577	Chr3	19434577	A_T	0.681818	46bM_s1
Chr3_20166169	Chr3	20166169	G_A	0.4	46bM_s1
Chr3_20166179	Chr3	20166179	A_G	0.444444	46bM_s1
Chr3_20335798	Chr3	20335798	C_A	0.567568	46bM_s1
Chr3_22768418	Chr3	22768418	G_A	0.210526	46bM_s1
Chr3_23513530	Chr3	23513530	G_T	0.351351	46bM_s1
Chr3_23923517	Chr3	23923517	G_T	0.466667	46bM_s1
Chr3_26237653	Chr3	26237653	C_T	0.5	46bM_s1
Chr3_26237655	Chr3	26237655	T_C	0.481481	46bM_s1
Chr3_26874509	Chr3	26874509	C_T	0.363636	46bM_s1
Chr3_27216179	Chr3	27216179	G_A	0.409091	46bM_s1
Chr3_27957685	Chr3	27957685	T_C	0.533333	46bM_s1
Chr3_32428622	Chr3	32428622	T_A	0.416667	46bM_s1
Chr3_37073990	Chr3	37073990	C_T	0.448276	46bM_s1
Chr4_528207	Chr4	528207	C_A	0.485714	46bM_s1
Chr4_1057949	Chr4	1057949	G_C	0.214286	46bM_s1
Chr4_3272942	Chr4	3272942	C_G	0.5	46bM_s1
Chr4_3572985	Chr4	3572985	G_A	0.285714	46bM_s1
Chr4_3706183	Chr4	3706183	C_G	0.583333	46bM_s1
Chr4_4184051	Chr4	4184051	C_A	0.441176	46bM_s1
Chr4_6927699	Chr4	6927699	G_A	0.55	46bM_s1
Chr4_8313274	Chr4	8313274	G_T	0.521739	46bM_s1
Chr4_9621608	Chr4	9621608	T_G	0.411765	46bM_s1
Chr4_10960419	Chr4	10960419	C_A	0.538462	46bM_s1
Chr4_12496163	Chr4	12496163	C_A	0.428571	46bM_s1
Chr4_15592436	Chr4	15592436	C_A	0.428571	46bM_s1
Chr4_17827702	Chr4	17827702	C_A	0.516129	46bM_s1
Chr4_17993728	Chr4	17993728	C_A	0.541667	46bM_s1
Chr4_18824851	Chr4	18824851	A_T	0.64	46bM_s1
Chr4_18993807	Chr4	18993807	T_A	0.5	46bM_s1
Chr4_19570447	Chr4	19570447	T_C	0.45	46bM_s1
Chr4_20679301	Chr4	20679301	G_T	0.413793	46bM_s1
Chr4_21238884	Chr4	21238884	G_A	0.475	46bM_s1
Chr4_23069677	Chr4	23069677	A_T	0.56	46bM_s1
Chr4_25549031	Chr4	25549031	C_T	0.482759	46bM_s1
Chr4_26646930	Chr4	26646930	T_C	0.766667	46bM_s1
Chr4_32154264	Chr4	32154264	G_T	0.34375	46bM_s1
Chr4_34556120	Chr4	34556120	A_T	0.48	46bM_s1
Chr5_1871325	Chr5	1871325	T_C	0.62963	46bM_s1
Chr5_2419076	Chr5	2419076	T_A	0.428571	46bM_s1
Chr5_2922899	Chr5	2922899	A_T	0.333333	46bM_s1
Chr5_3782218	Chr5	3782218	G_T	0.625	46bM_s1
Chr5_3782219	Chr5	3782219	A_T	0.590909	46bM_s1
Chr5_3857276	Chr5	3857276	A_T	0.34375	46bM_s1
Chr5_4619464	Chr5	4619464	C_T	0.5	46bM_s1
Chr5_6466728	Chr5	6466728	G_T	0.548387	46bM_s1
Chr5_6935348	Chr5	6935348	C_A	0.428571	46bM_s1
Chr5_8781376	Chr5	8781376	G_T	0.636364	46bM_s1
Chr5_9242278	Chr5	9242278	T_C	0.451613	46bM_s1
Chr5_10228976	Chr5	10228976	G_C	0.576923	46bM_s1
Chr5_10324174	Chr5	10324174	T_G	0.375	46bM_s1
Chr5_14204464	Chr5	14204464	C_T	0.533333	46bM_s1
Chr5_14591575	Chr5	14591575	G_T	0.6	46bM_s1
Chr5_16912160	Chr5	16912160	A_G	0.416667	46bM_s1
Chr5_17483398	Chr5	17483398	G_A	0.592593	46bM_s1
Chr5_17710314	Chr5	17710314	C_T	0.533333	46bM_s1
Chr5_17991485	Chr5	17991485	G_A	0.5625	46bM_s1
Chr5_19273568	Chr5	19273568	G_T	0.40625	46bM_s1
Chr5_21398009	Chr5	21398009	A_T	0.44	46bM_s1
Chr5_22067683	Chr5	22067683	C_T	0.538462	46bM_s1
Chr5_27159402	Chr5	27159402	A_G	0.55	46bM_s1
Chr5_27209948	Chr5	27209948	A_C	0.6	46bM_s1
Chr6_1599753	Chr6	1599753	C_A	0.409091	46bM_s1
Chr6_3415389	Chr6	3415389	G_T	0.461538	46bM_s1
Chr6_3415390	Chr6	3415390	A_T	0.461538	46bM_s1
Chr6_3942450	Chr6	3942450	T_C	0.416667	46bM_s1
Chr6_5557788	Chr6	5557788	T_C	0.566667	46bM_s1
Chr6_6585511	Chr6	6585511	A_G	0.769231	46bM_s1
Chr6_6593205	Chr6	6593205	C_T	0.5	46bM_s1
Chr6_6593207	Chr6	6593207	C_A	0.5	46bM_s1
Chr6_7074641	Chr6	7074641	T_C	0.423077	46bM_s1
Chr6_10147639	Chr6	10147639	C_T	0.5	46bM_s1
Chr6_15270779	Chr6	15270779	A_G	0.444444	46bM_s1
Chr6_15630291	Chr6	15630291	C_A	0.589744	46bM_s1
Chr6_21928198	Chr6	21928198	T_G	0.555556	46bM_s1
Chr6_22642766	Chr6	22642766	C_T	0.473684	46bM_s1
Chr6_24994977	Chr6	24994977	C_A	0.521739	46bM_s1
Chr6_27484297	Chr6	27484297	A_G	0.423077	46bM_s1
Chr6_28868728	Chr6	28868728	C_T	0.409091	46bM_s1
Chr6_29781672	Chr6	29781672	A_T	0.48	46bM_s1
Chr7_5684619	Chr7	5684619	G_T	0.518519	46bM_s1
Chr7_5759025	Chr7	5759025	C_T	0.2	46bM_s1
Chr7_5882599	Chr7	5882599	C_T	0.571429	46bM_s1
Chr7_6237857	Chr7	6237857	G_T	0.424242	46bM_s1
Chr7_7749237	Chr7	7749237	C_G	0.484848	46bM_s1
Chr7_10095407	Chr7	10095407	T_G	0.387097	46bM_s1
Chr7_10522656	Chr7	10522656	G_T	0.391304	46bM_s1
Chr7_10975866	Chr7	10975866	C_A	0.642857	46bM_s1
Chr7_11632297	Chr7	11632297	C_T	0.192308	46bM_s1
Chr7_12163764	Chr7	12163764	A_G	0.238095	46bM_s1
Chr7_12443860	Chr7	12443860	C_T	0.214286	46bM_s1
Chr7_12565088	Chr7	12565088	T_C	0.419355	46bM_s1
Chr7_15386656	Chr7	15386656	T_C	0.289474	46bM_s1
Chr7_21534574	Chr7	21534574	A_G	0.821429	46bM_s1
Chr7_22443066	Chr7	22443066	A_T	0.6	46bM_s1
Chr7_24334151	Chr7	24334151	C_T	0.208333	46bM_s1
Chr7_24377488	Chr7	24377488	G_T	0.64	46bM_s1
Chr7_24777827	Chr7	24777827	G_A	0.484848	46bM_s1
Chr7_26166511	Chr7	26166511	C_A	0.594595	46bM_s1
Chr7_27155311	Chr7	27155311	A_G	0.5	46bM_s1
Chr8_1430161	Chr8	1430161	G_T	0.405405	46bM_s1
Chr8_3913854	Chr8	3913854	G_A	0.529412	46bM_s1
Chr8_4323907	Chr8	4323907	C_G	0.5	46bM_s1
Chr8_4899462	Chr8	4899462	G_A	0.272727	46bM_s1
Chr8_5816057	Chr8	5816057	G_A	0.48	46bM_s1
Chr8_5876189	Chr8	5876189	C_A	0.428571	46bM_s1
Chr8_7023978	Chr8	7023978	T_G	0.25	46bM_s1
Chr8_12169916	Chr8	12169916	T_A	0.388889	46bM_s1
Chr8_12183011	Chr8	12183011	C_G	0.461538	46bM_s1
Chr8_12183023	Chr8	12183023	G_T	0.48	46bM_s1
Chr8_12864153	Chr8	12864153	G_T	0.583333	46bM_s1
Chr8_16868473	Chr8	16868473	A_G	0.606061	46bM_s1
Chr8_17009074	Chr8	17009074	C_T	0.478261	46bM_s1
Chr8_17269439	Chr8	17269439	G_A	0.666667	46bM_s1
Chr8_17669217	Chr8	17669217	G_T	0.444444	46bM_s1
Chr8_18559196	Chr8	18559196	C_T	0.52	46bM_s1
Chr8_23693287	Chr8	23693287	G_T	0.52381	46bM_s1
Chr8_25368222	Chr8	25368222	C_A	0.470588	46bM_s1
Chr9_466766	Chr9	466766	T_C	0.413793	46bM_s1
Chr9_572381	Chr9	572381	G_A	0.52381	46bM_s1
Chr9_2185905	Chr9	2185905	G_A	0.392857	46bM_s1
Chr9_2557568	Chr9	2557568	G_T	0.4	46bM_s1
Chr9_3151483	Chr9	3151483	G_A	0.64	46bM_s1
Chr9_3443486	Chr9	3443486	A_T	0.514286	46bM_s1
Chr9_3793113	Chr9	3793113	G_T	0.322581	46bM_s1
Chr9_4733632	Chr9	4733632	C_A	0.56	46bM_s1
Chr9_5773373	Chr9	5773373	G_A	0.540541	46bM_s1
Chr9_6416107	Chr9	6416107	C_A	0.59375	46bM_s1
Chr9_7946749	Chr9	7946749	C_A	0.555556	46bM_s1
Chr9_7960977	Chr9	7960977	G_T	0.5	46bM_s1
Chr9_9569299	Chr9	9569299	C_A	0.46875	46bM_s1
Chr9_10755833	Chr9	10755833	G_T	0.4	46bM_s1
Chr9_11035357	Chr9	11035357	C_G	0.393939	46bM_s1
Chr9_12278950	Chr9	12278950	T_C	0.285714	46bM_s1
Chr9_12278957	Chr9	12278957	C_T	0.333333	46bM_s1
Chr9_18335564	Chr9	18335564	C_G	0.59375	46bM_s1
Chr9_18409723	Chr9	18409723	A_T	0.56	46bM_s1
Chr10_967494	Chr10	967494	C_A	0.548387	46bM_s1
Chr10_1592056	Chr10	1592056	G_A	0.35	46bM_s1
Chr10_2420975	Chr10	2420975	G_T	0.30303	46bM_s1
Chr10_4780681	Chr10	4780681	C_A	0.230769	46bM_s1
Chr10_6237700	Chr10	6237700	G_C	0.418605	46bM_s1
Chr10_10864438	Chr10	10864438	T_C	0.2	46bM_s1
Chr10_13456888	Chr10	13456888	C_T	0.5	46bM_s1
Chr10_13697435	Chr10	13697435	T_C	0.588235	46bM_s1
Chr10_14929820	Chr10	14929820	G_T	0.363636	46bM_s1
Chr10_15042032	Chr10	15042032	T_C	0.5	46bM_s1
Chr10_20101167	Chr10	20101167	A_G	0.416667	46bM_s1
Chr10_22121913	Chr10	22121913	C_T	0.444444	46bM_s1
Chr10_22322691	Chr10	22322691	G_A	0.142857	46bM_s1
Chr10_22322697	Chr10	22322697	G_A	0.142857	46bM_s1
Chr10_22322704	Chr10	22322704	G_A	0.142857	46bM_s1
Chr10_22659625	Chr10	22659625	G_T	0.619048	46bM_s1
Chr11_423656	Chr11	423656	C_T	0.444444	46bM_s1
Chr11_1363854	Chr11	1363854	C_G	0.56	46bM_s1
Chr11_2092956	Chr11	2092956	G_A	0.333333	46bM_s1
Chr11_3688783	Chr11	3688783	G_T	0.62963	46bM_s1
Chr11_4029851	Chr11	4029851	C_G	0.551724	46bM_s1
Chr11_5961751	Chr11	5961751	A_G	0.483871	46bM_s1
Chr11_6610775	Chr11	6610775	C_A	0.538462	46bM_s1
Chr11_6646310	Chr11	6646310	G_T	0.266667	46bM_s1
Chr11_6869211	Chr11	6869211	C_T	0.357143	46bM_s1
Chr11_7292479	Chr11	7292479	A_T	0.3	46bM_s1
Chr11_7877012	Chr11	7877012	G_T	0.333333	46bM_s1
Chr11_8552924	Chr11	8552924	G_T	0.416667	46bM_s1
Chr11_9040041	Chr11	9040041	T_C	0.730769	46bM_s1
Chr11_12169877	Chr11	12169877	A_G	0.2	46bM_s1
Chr11_12722124	Chr11	12722124	G_A	0.555556	46bM_s1
Chr11_13016638	Chr11	13016638	C_A	0.466667	46bM_s1
Chr11_13248970	Chr11	13248970	C_A	0.444444	46bM_s1
Chr11_19030152	Chr11	19030152	A_G	0.482759	46bM_s1
Chr11_22534310	Chr11	22534310	C_A	0.454545	46bM_s1
Chr11_23223960	Chr11	23223960	C_G	0.433333	46bM_s1
Chr11_23971126	Chr11	23971126	C_T	0.566667	46bM_s1
Chr11_26081087	Chr11	26081087	A_G	0.428571	46bM_s1
Chr12_61969	Chr12	61969	C_A	0.222222	46bM_s1
Chr12_2290331	Chr12	2290331	C_G	0.708333	46bM_s1
Chr12_3411990	Chr12	3411990	T_A	0.590909	46bM_s1
Chr12_5304204	Chr12	5304204	G_C	0.571429	46bM_s1
Chr12_5551739	Chr12	5551739	C_T	0.208333	46bM_s1
Chr12_7224876	Chr12	7224876	T_A	0.516129	46bM_s1
Chr12_7488231	Chr12	7488231	C_T	0.555556	46bM_s1
Chr12_7810161	Chr12	7810161	T_C	0.419355	46bM_s1
Chr12_8815876	Chr12	8815876	G_T	0.6	46bM_s1
Chr12_11412602	Chr12	11412602	C_G	0.378378	46bM_s1
Chr12_12098311	Chr12	12098311	G_A	0.352941	46bM_s1
Chr12_12786308	Chr12	12786308	G_T	0.583333	46bM_s1
Chr12_13721513	Chr12	13721513	T_C	0.558824	46bM_s1
Chr12_14181233	Chr12	14181233	G_A	0.454545	46bM_s1
Chr12_14181236	Chr12	14181236	G_A	0.454545	46bM_s1
Chr12_14341147	Chr12	14341147	G_A	0.34375	46bM_s1
Chr12_14360205	Chr12	14360205	C_A	0.481481	46bM_s1
Chr12_14740910	Chr12	14740910	C_A	0.434783	46bM_s1
Chr12_17029652	Chr12	17029652	T_A	0.434783	46bM_s1
Chr12_18262378	Chr12	18262378	C_G	0.583333	46bM_s1
Chr12_20214199	Chr12	20214199	C_A	0.517241	46bM_s1
Chr12_20473150	Chr12	20473150	C_T	0.5	46bM_s1
Chr12_20588527	Chr12	20588527	C_A	0.5	46bM_s1
Chr12_20718703	Chr12	20718703	T_C	0.5	46bM_s1
Chr12_21083252	Chr12	21083252	G_T	0.666667	46bM_s1
Chr12_24438646	Chr12	24438646	C_T	0.566667	46bM_s1
Chr12_25764601	Chr12	25764601	G_T	0.26087	46bM_s1
scaffold_14_33050	scaffold_14	33050	G_T	0.633333	46bM_s1
scaffold_17_16952	scaffold_17	16952	G_T	0.590909	46bM_s1
Chr1_1155408	Chr1	1155408	C_T	0.565217	46bM_s2
Chr1_5711627	Chr1	5711627	G_T	0.631579	46bM_s2
Chr1_10850932	Chr1	10850932	G_A	0.5625	46bM_s2
Chr1_14057660	Chr1	14057660	C_A	0.638889	46bM_s2
Chr1_20059171	Chr1	20059171	G_T	0.62069	46bM_s2
Chr1_20208096	Chr1	20208096	C_A	0.666667	46bM_s2
Chr1_20208098	Chr1	20208098	C_A	0.666667	46bM_s2
Chr1_20567258	Chr1	20567258	A_G	0.357143	46bM_s2
Chr1_27701938	Chr1	27701938	C_A	0.590909	46bM_s2
Chr1_31800521	Chr1	31800521	C_A	0.444444	46bM_s2
Chr1_37725387	Chr1	37725387	A_G	0.242424	46bM_s2
Chr1_38862734	Chr1	38862734	G_A	0.407407	46bM_s2
Chr1_42593749	Chr1	42593749	G_A	0.407407	46bM_s2
Chr1_42929152	Chr1	42929152	G_C	0.44	46bM_s2
Chr1_43251517	Chr1	43251517	C_A	0.653846	46bM_s2
Chr2_443810	Chr2	443810	C_A	0.484848	46bM_s2
Chr2_623926	Chr2	623926	C_A	0.357143	46bM_s2
Chr2_2789496	Chr2	2789496	C_T	0.695652	46bM_s2
Chr2_5190012	Chr2	5190012	C_T	0.481481	46bM_s2
Chr2_10661112	Chr2	10661112	C_T	0.666667	46bM_s2
Chr2_12277530	Chr2	12277530	C_A	0.371429	46bM_s2
Chr2_13425544	Chr2	13425544	A_G	0.538462	46bM_s2
Chr2_14617380	Chr2	14617380	C_G	0.433333	46bM_s2
Chr2_17897405	Chr2	17897405	T_G	0.459459	46bM_s2
Chr2_18274253	Chr2	18274253	T_C	0.513514	46bM_s2
Chr2_19264792	Chr2	19264792	C_A	0.628571	46bM_s2
Chr2_22679595	Chr2	22679595	A_G	0.521739	46bM_s2
Chr2_31003758	Chr2	31003758	A_T	0.53125	46bM_s2
Chr2_31634719	Chr2	31634719	G_T	0.322581	46bM_s2
Chr2_31986710	Chr2	31986710	T_C	0.416667	46bM_s2
Chr2_32475069	Chr2	32475069	T_C	0.454545	46bM_s2
Chr2_33108943	Chr2	33108943	G_T	0.347826	46bM_s2
Chr3_832446	Chr3	832446	C_T	0.4375	46bM_s2
Chr3_3578587	Chr3	3578587	A_G	0.538462	46bM_s2
Chr3_5494779	Chr3	5494779	T_A	0.59375	46bM_s2
Chr3_7407375	Chr3	7407375	G_C	0.444444	46bM_s2
Chr3_12280962	Chr3	12280962	T_A	0.428571	46bM_s2
Chr3_12381136	Chr3	12381136	T_A	0.590909	46bM_s2
Chr3_12490775	Chr3	12490775	A_G	0.75	46bM_s2
Chr3_16683334	Chr3	16683334	C_G	0.428571	46bM_s2
Chr3_17463265	Chr3	17463265	C_A	0.555556	46bM_s2
Chr3_19742280	Chr3	19742280	G_C	0.433333	46bM_s2
Chr3_21304191	Chr3	21304191	G_T	0.62069	46bM_s2
Chr3_21413606	Chr3	21413606	C_A	0.361111	46bM_s2
Chr3_21509677	Chr3	21509677	T_G	0.535714	46bM_s2
Chr3_25131953	Chr3	25131953	C_A	0.357143	46bM_s2
Chr3_25887772	Chr3	25887772	C_T	0.518519	46bM_s2
Chr3_26793942	Chr3	26793942	T_A	0.481481	46bM_s2
Chr3_34129723	Chr3	34129723	G_C	0.375	46bM_s2
Chr3_34129724	Chr3	34129724	G_C	0.375	46bM_s2
Chr3_37512643	Chr3	37512643	T_A	0.347826	46bM_s2
Chr4_3674599	Chr4	3674599	G_T	0.580645	46bM_s2
Chr4_4440635	Chr4	4440635	T_C	0.423077	46bM_s2
Chr4_4836011	Chr4	4836011	T_A	0.578947	46bM_s2
Chr4_4938515	Chr4	4938515	C_T	0.545455	46bM_s2
Chr4_6731188	Chr4	6731188	C_G	0.857143	46bM_s2
Chr4_9076733	Chr4	9076733	T_C	0.458333	46bM_s2
Chr4_10755153	Chr4	10755153	C_G	0.590909	46bM_s2
Chr4_11302645	Chr4	11302645	C_G	0.5	46bM_s2
Chr4_11401049	Chr4	11401049	C_G	0.428571	46bM_s2
Chr4_11468769	Chr4	11468769	C_A	0.625	46bM_s2
Chr4_11498523	Chr4	11498523	C_G	0.47619	46bM_s2
Chr4_11807440	Chr4	11807440	C_A	0.677419	46bM_s2
Chr4_12199568	Chr4	12199568	C_T	0.346154	46bM_s2
Chr4_14877823	Chr4	14877823	C_T	0.535714	46bM_s2
Chr4_15242157	Chr4	15242157	G_A	0.545455	46bM_s2
Chr4_18033432	Chr4	18033432	C_A	0.625	46bM_s2
Chr4_19133409	Chr4	19133409	G_A	0.465116	46bM_s2
Chr4_19133410	Chr4	19133410	C_A	0.465116	46bM_s2
Chr4_21898059	Chr4	21898059	G_C	0.571429	46bM_s2
Chr4_22595515	Chr4	22595515	G_A	0.416667	46bM_s2
Chr4_22774043	Chr4	22774043	G_A	0.473684	46bM_s2
Chr4_28096979	Chr4	28096979	G_T	0.555556	46bM_s2
Chr4_30287928	Chr4	30287928	G_T	0.5	46bM_s2
Chr4_34980934	Chr4	34980934	C_T	0.44	46bM_s2
Chr5_5930550	Chr5	5930550	C_A	0.703704	46bM_s2
Chr5_5980595	Chr5	5980595	C_T	0.73913	46bM_s2
Chr5_6059693	Chr5	6059693	C_A	0.416667	46bM_s2
Chr5_6212445	Chr5	6212445	C_A	0.37037	46bM_s2
Chr5_6743229	Chr5	6743229	G_T	0.433333	46bM_s2
Chr5_6743230	Chr5	6743230	C_T	0.433333	46bM_s2
Chr5_9515601	Chr5	9515601	C_A	0.678571	46bM_s2
Chr5_9672325	Chr5	9672325	C_A	0.5	46bM_s2
Chr5_11216615	Chr5	11216615	C_A	0.518519	46bM_s2
Chr5_12315005	Chr5	12315005	C_T	0.692308	46bM_s2
Chr5_12661887	Chr5	12661887	C_T	0.409091	46bM_s2
Chr5_17432301	Chr5	17432301	G_A	0.521739	46bM_s2
Chr5_25128858	Chr5	25128858	C_A	0.533333	46bM_s2
Chr6_1016541	Chr6	1016541	G_T	0.5	46bM_s2
Chr6_3192242	Chr6	3192242	C_T	0.594595	46bM_s2
Chr6_3632585	Chr6	3632585	G_T	0.615385	46bM_s2
Chr6_10914102	Chr6	10914102	C_G	0.46875	46bM_s2
Chr6_12491670	Chr6	12491670	G_A	0.375	46bM_s2
Chr6_14520781	Chr6	14520781	C_G	0.344828	46bM_s2
Chr6_19907690	Chr6	19907690	G_C	0.4	46bM_s2
Chr6_20624665	Chr6	20624665	G_T	0.470588	46bM_s2
Chr6_22050216	Chr6	22050216	T_A	0.482759	46bM_s2
Chr6_23037359	Chr6	23037359	G_C	0.65	46bM_s2
Chr6_23271224	Chr6	23271224	C_T	0.68	46bM_s2
Chr6_23399728	Chr6	23399728	G_A	0.486486	46bM_s2
Chr6_25082418	Chr6	25082418	C_T	0.533333	46bM_s2
Chr6_25853937	Chr6	25853937	G_A	0.5	46bM_s2
Chr6_29984529	Chr6	29984529	G_T	0.333333	46bM_s2
Chr6_30177004	Chr6	30177004	C_A	0.6	46bM_s2
Chr7_707403	Chr7	707403	C_A	0.5	46bM_s2
Chr7_9089001	Chr7	9089001	C_G	0.516129	46bM_s2
Chr7_9717613	Chr7	9717613	C_G	0.388889	46bM_s2
Chr7_12543015	Chr7	12543015	T_C	0.482759	46bM_s2
Chr7_13855692	Chr7	13855692	C_A	0.464286	46bM_s2
Chr7_14111717	Chr7	14111717	G_C	0.315789	46bM_s2
Chr7_14815681	Chr7	14815681	T_A	0.538462	46bM_s2
Chr7_15092786	Chr7	15092786	A_G	0.588235	46bM_s2
Chr7_15591595	Chr7	15591595	G_A	0.535714	46bM_s2
Chr7_16574171	Chr7	16574171	A_T	0.475	46bM_s2
Chr7_19990078	Chr7	19990078	A_T	0.464286	46bM_s2
Chr7_21432509	Chr7	21432509	G_T	0.315789	46bM_s2
Chr7_22441662	Chr7	22441662	G_T	0.5	46bM_s2
Chr7_24225034	Chr7	24225034	T_C	0.36	46bM_s2
Chr7_27166620	Chr7	27166620	G_A	0.40625	46bM_s2
Chr8_3666976	Chr8	3666976	T_A	0.541667	46bM_s2
Chr8_8827073	Chr8	8827073	A_G	0.518519	46bM_s2
Chr8_9018826	Chr8	9018826	C_A	0.576923	46bM_s2
Chr8_9154140	Chr8	9154140	T_G	0.516129	46bM_s2
Chr8_13102522	Chr8	13102522	C_T	0.384615	46bM_s2
Chr8_14724779	Chr8	14724779	C_A	0.571429	46bM_s2
Chr8_14941685	Chr8	14941685	C_A	0.517241	46bM_s2
Chr8_15326931	Chr8	15326931	C_T	0.333333	46bM_s2
Chr8_16470066	Chr8	16470066	G_A	0.521739	46bM_s2
Chr8_17069889	Chr8	17069889	G_T	0.64	46bM_s2
Chr8_18635284	Chr8	18635284	A_G	0.347826	46bM_s2
Chr8_18876076	Chr8	18876076	C_T	0.5	46bM_s2
Chr8_19244355	Chr8	19244355	T_G	0.666667	46bM_s2
Chr8_19700076	Chr8	19700076	C_G	0.611111	46bM_s2
Chr8_19713537	Chr8	19713537	G_A	0.25	46bM_s2
Chr8_21768970	Chr8	21768970	G_T	0.451613	46bM_s2
Chr8_26024713	Chr8	26024713	A_T	0.4	46bM_s2
Chr9_4145089	Chr9	4145089	C_A	0.392857	46bM_s2
Chr9_4656757	Chr9	4656757	C_A	0.5	46bM_s2
Chr9_4733469	Chr9	4733469	G_T	0.466667	46bM_s2
Chr9_5064672	Chr9	5064672	G_T	0.52381	46bM_s2
Chr9_5160917	Chr9	5160917	G_T	0.536585	46bM_s2
Chr9_5640051	Chr9	5640051	G_C	0.4	46bM_s2
Chr9_5640052	Chr9	5640052	G_T	0.4	46bM_s2
Chr9_6118953	Chr9	6118953	C_A	0.28	46bM_s2
Chr9_6375070	Chr9	6375070	C_T	0.434783	46bM_s2
Chr9_6385116	Chr9	6385116	T_G	0.44	46bM_s2
Chr9_6583303	Chr9	6583303	G_T	0.695652	46bM_s2
Chr9_6646021	Chr9	6646021	T_C	0.484848	46bM_s2
Chr9_7255794	Chr9	7255794	C_G	0.625	46bM_s2
Chr9_7456043	Chr9	7456043	G_T	0.5	46bM_s2
Chr9_7456044	Chr9	7456044	A_T	0.521739	46bM_s2
Chr9_8925469	Chr9	8925469	C_A	0.592593	46bM_s2
Chr9_9081061	Chr9	9081061	A_G	0.352941	46bM_s2
Chr9_10774967	Chr9	10774967	G_A	0.636364	46bM_s2
Chr9_12989676	Chr9	12989676	C_A	0.451613	46bM_s2
Chr9_15162813	Chr9	15162813	C_A	0.428571	46bM_s2
Chr9_15740295	Chr9	15740295	T_A	0.354839	46bM_s2
Chr9_16803356	Chr9	16803356	T_G	0.333333	46bM_s2
Chr9_19420704	Chr9	19420704	A_G	0.451613	46bM_s2
Chr10_742100	Chr10	742100	C_A	0.533333	46bM_s2
Chr10_964824	Chr10	964824	A_G	0.545455	46bM_s2
Chr10_5058268	Chr10	5058268	C_A	0.6	46bM_s2
Chr10_7017243	Chr10	7017243	C_A	0.576923	46bM_s2
Chr10_7996099	Chr10	7996099	G_T	0.611111	46bM_s2
Chr10_8215912	Chr10	8215912	G_C	0.217391	46bM_s2
Chr10_8839816	Chr10	8839816	G_A	0.513514	46bM_s2
Chr10_8910577	Chr10	8910577	G_C	0.608696	46bM_s2
Chr10_9030186	Chr10	9030186	A_T	0.571429	46bM_s2
Chr10_9163670	Chr10	9163670	C_A	0.777778	46bM_s2
Chr10_10398375	Chr10	10398375	T_A	0.571429	46bM_s2
Chr10_11333413	Chr10	11333413	G_T	0.451613	46bM_s2
Chr10_12549387	Chr10	12549387	C_G	0.567568	46bM_s2
Chr10_12688001	Chr10	12688001	C_T	0.52381	46bM_s2
Chr10_12808835	Chr10	12808835	C_A	0.32	46bM_s2
Chr10_13393681	Chr10	13393681	C_G	0.590909	46bM_s2
Chr10_15673116	Chr10	15673116	T_C	0.607143	46bM_s2
Chr10_16128953	Chr10	16128953	C_G	0.580645	46bM_s2
Chr10_17976822	Chr10	17976822	G_T	0.45	46bM_s2
Chr10_22224946	Chr10	22224946	A_T	0.526316	46bM_s2
Chr10_23673213	Chr10	23673213	A_T	0.516129	46bM_s2
Chr11_1942868	Chr11	1942868	T_C	0.586207	46bM_s2
Chr11_5135309	Chr11	5135309	G_T	0.304348	46bM_s2
Chr11_7302846	Chr11	7302846	G_T	0.521739	46bM_s2
Chr11_7449258	Chr11	7449258	C_A	0.571429	46bM_s2
Chr11_7791321	Chr11	7791321	C_A	0.548387	46bM_s2
Chr11_8040749	Chr11	8040749	A_G	0.235294	46bM_s2
Chr11_8641225	Chr11	8641225	G_T	0.428571	46bM_s2
Chr11_13391284	Chr11	13391284	C_A	0.466667	46bM_s2
Chr11_15257952	Chr11	15257952	C_T	0.478261	46bM_s2
Chr11_15509092	Chr11	15509092	C_G	0.588235	46bM_s2
Chr11_16210155	Chr11	16210155	C_A	0.566667	46bM_s2
Chr11_20236860	Chr11	20236860	G_C	0.675	46bM_s2
Chr11_21253289	Chr11	21253289	C_T	0.419355	46bM_s2
Chr11_21253290	Chr11	21253290	G_T	0.419355	46bM_s2
Chr11_21722575	Chr11	21722575	C_A	0.53125	46bM_s2
Chr11_22228566	Chr11	22228566	A_C	0.516129	46bM_s2
Chr11_22824908	Chr11	22824908	C_A	0.684211	46bM_s2
Chr11_28876991	Chr11	28876991	C_A	0.7	46bM_s2
Chr12_4514539	Chr12	4514539	T_G	0.590909	46bM_s2
Chr12_5890747	Chr12	5890747	T_C	0.410256	46bM_s2
Chr12_6493161	Chr12	6493161	C_A	0.423077	46bM_s2
Chr12_6518144	Chr12	6518144	C_A	0.2	46bM_s2
Chr12_7746354	Chr12	7746354	C_T	0.444444	46bM_s2
Chr12_8594051	Chr12	8594051	C_T	0.583333	46bM_s2
Chr12_11249354	Chr12	11249354	G_T	0.454545	46bM_s2
Chr12_11803031	Chr12	11803031	G_T	0.433333	46bM_s2
Chr12_12034755	Chr12	12034755	C_A	0.517241	46bM_s2
Chr12_14488360	Chr12	14488360	C_A	0.35	46bM_s2
Chr12_15672554	Chr12	15672554	G_T	0.578947	46bM_s2
Chr12_15920030	Chr12	15920030	G_T	0.486486	46bM_s2
Chr12_16004621	Chr12	16004621	G_A	0.666667	46bM_s2
Chr12_18722446	Chr12	18722446	G_T	0.464286	46bM_s2
[truncated: 17,905 more rows]

## Sheet: Table S7
Table S7, Summary of the overlapping SNVs between each of the plants with whole-genome sequencing
The number of overlapping same samples were set to -1
	C1_s1	C1_s2	C1_s3	C2_s1	C2_s2	C2_s3	C2_s4	C2_s5	C2_s6	46bAG_s1	46bAG_s2	46bAG_s3	46bGG_s1	46bGG_s2	46bGG_s3	46bM_s1	46bM_s2	46bM_s3	46bg_s1	46bg_s2	46bg_s3	49bAG_s1	49bAG_s2	49bAG_s3	49bM_s1	49bM_s2	49bM_s3	49bTm_s1	49bTm_s2	49bTm_s3	49bg_s1	49bg_s2	49bg_s3	50DEP_s1	50DEP_s2	50DEP_s3	50G_s1	50G_s2	50G_s3	50SE_s1	50SE_s2	50SE_s3	50bg_s1	50bg_s2	50bg_s3	53DEP_s1	53DEP_s2	53DEP_s3	53G_s1
C1_s1	-1	0	0	0	0	0	0	0	0	0	0	0	0	0	0	0	0	0	0	0	0	0	0	0	0	0	0	0	0	0	0	0	0	0	0	0	0	0	0	0	0	0	0	0	0	0	0	0	0
C1_s2	0	-1	0	0	1	0	0	0	0	0	0	0	0	0	0	0	0	0	0	0	0	0	0	0	0	0	0	0	0	0	0	0	0	0	0	0	0	0	0	0	0	0	0	0	0	0	0	0	0
C1_s3	0	0	-1	0	0	0	0	0	0	0	0	0	0	0	0	0	0	0	0	0	0	0	0	0	0	0	0	0	0	0	0	0	0	0	0	0	0	0	0	0	0	0	0	0	0	0	0	0	0
C2_s1	0	0	0	-1	0	0	0	0	0	0	0	0	0	0	0	0	0	0	0	0	0	0	0	0	0	0	0	0	0	0	0	0	0	0	0	0	0	0	0	0	1	1	0	0	0	0	0	0	0
C2_s2	0	1	0	0	-1	0	0	0	0	5	0	0	0	0	0	0	0	0	0	0	0	1	0	0	0	0	0	0	0	0	0	0	0	0	0	0	0	0	0	0	0	0	0	0	0	0	0	0	0
C2_s3	0	0	0	0	0	-1	0	0	0	0	0	0	0	4	0	0	0	0	0	0	0	0	0	0	0	0	0	0	0	0	0	0	0	0	0	0	0	0	0	0	0	0	0	0	0	0	0	0	0
C2_s4	0	0	0	0	0	0	-1	0	1	0	0	0	0	0	0	0	0	0	0	0	0	0	0	0	0	0	0	0	0	0	0	0	0	0	0	0	0	0	0	0	0	0	0	0	0	0	0	0	0
C2_s5	0	0	0	0	0	0	0	-1	0	0	0	0	0	0	0	0	0	0	0	0	0	0	0	0	0	0	0	0	0	0	0	0	0	0	0	0	0	0	0	0	0	0	0	0	0	0	0	0	0
C2_s6	0	0	0	0	0	0	1	0	-1	0	0	0	0	0	0	0	0	0	0	0	0	0	0	0	0	0	0	0	0	0	0	0	0	0	0	1	0	0	0	0	0	0	0	0	0	0	1	0	0
46bAG_s1	0	0	0	0	5	0	0	0	0	-1	0	0	0	0	0	0	0	0	0	0	0	0	0	0	0	0	0	0	0	0	0	0	0	0	0	0	0	0	0	0	0	0	0	0	0	0	0	0	0
46bAG_s2	0	0	0	0	0	0	0	0	0	0	-1	0	0	0	0	0	0	0	0	0	0	0	0	0	0	0	0	0	0	0	0	0	0	0	0	0	0	0	0	0	0	0	0	0	0	0	0	0	0
46bAG_s3	0	0	0	0	0	0	0	0	0	0	0	-1	0	0	0	0	0	0	0	0	0	0	0	0	0	0	0	0	0	0	0	0	0	0	0	0	0	0	0	0	0	0	0	0	0	0	0	0	0
46bGG_s1	0	0	0	0	0	0	0	0	0	0	0	0	-1	0	0	0	0	0	0	0	0	0	0	0	0	0	0	0	0	0	0	0	0	0	0	0	0	0	0	0	0	0	0	0	0	0	0	0	0
46bGG_s2	0	0	0	0	0	4	0	0	0	0	0	0	0	-1	0	0	0	0	0	0	0	0	0	0	0	0	0	0	0	0	0	0	0	0	0	0	0	0	0	0	0	0	0	0	0	0	0	0	0
46bGG_s3	0	0	0	0	0	0	0	0	0	0	0	0	0	0	-1	0	0	0	0	0	0	0	0	0	0	0	0	0	0	0	0	0	0	0	0	0	0	0	0	0	0	0	0	0	0	0	0	0	0
46bM_s1	0	0	0	0	0	0	0	0	0	0	0	0	0	0	0	-1	0	0	0	0	0	0	0	0	0	0	0	0	0	0	0	0	0	0	0	0	0	0	0	0	0	0	0	0	0	0	6	0	0
46bM_s2	0	0	0	0	0	0	0	0	0	0	0	0	0	0	0	0	-1	147	0	0	0	0	0	0	0	0	0	0	0	0	0	0	0	0	0	0	0	0	0	0	0	0	0	0	0	0	0	0	0
46bM_s3	0	0	0	0	0	0	0	0	0	0	0	0	0	0	0	0	147	-1	0	0	0	0	0	0	0	0	0	0	0	0	0	0	0	0	0	0	0	0	0	0	0	0	0	0	0	0	0	0	0
46bg_s1	0	0	0	0	0	0	0	0	0	0	0	0	0	0	0	0	0	0	-1	0	0	0	0	1	0	0	0	0	0	0	0	0	0	0	0	0	0	0	0	0	0	0	0	0	0	0	0	1	0
46bg_s2	0	0	0	0	0	0	0	0	0	0	0	0	0	0	0	0	0	0	0	-1	0	0	0	0	0	0	0	0	0	0	0	0	0	0	0	0	0	0	0	0	0	0	0	0	0	0	0	0	0
46bg_s3	0	0	0	0	0	0	0	0	0	0	0	0	0	0	0	0	0	0	0	0	-1	0	0	0	0	0	0	0	0	0	0	0	0	0	0	0	0	0	0	0	0	0	0	0	0	0	0	0	0
49bAG_s1	0	0	0	0	1	0	0	0	0	0	0	0	0	0	0	0	0	0	0	0	0	-1	0	0	0	0	0	0	0	0	0	0	0	0	0	0	0	0	0	0	0	0	0	0	0	0	0	0	0
49bAG_s2	0	0	0	0	0	0	0	0	0	0	0	0	0	0	0	0	0	0	0	0	0	0	-1	0	0	0	0	0	0	0	0	0	0	0	0	0	0	0	0	0	0	0	0	0	0	0	0	0	0
49bAG_s3	0	0	0	0	0	0	0	0	0	0	0	0	0	0	0	0	0	0	1	0	0	0	0	-1	0	0	0	0	0	0	0	0	0	0	0	0	0	0	0	0	0	0	0	0	1	0	0	0	0
49bM_s1	0	0	0	0	0	0	0	0	0	0	0	0	0	0	0	0	0	0	0	0	0	0	0	0	-1	0	0	0	0	0	0	0	0	0	0	0	0	0	0	0	0	0	0	0	0	0	0	0	0
49bM_s2	0	0	0	0	0	0	0	0	0	0	0	0	0	0	0	0	0	0	0	0	0	0	0	0	0	-1	85	0	0	0	0	0	0	0	0	0	0	0	0	0	0	0	0	0	0	0	1	0	0
49bM_s3	0	0	0	0	0	0	0	0	0	0	0	0	0	0	0	0	0	0	0	0	0	0	0	0	0	85	-1	0	0	0	0	0	0	0	0	0	0	0	0	0	0	0	0	0	0	0	1	0	0
49bTm_s1	0	0	0	0	0	0	0	0	0	0	0	0	0	0	0	0	0	0	0	0	0	0	0	0	0	0	0	-1	0	0	0	0	0	0	0	0	0	0	0	0	0	0	0	0	0	0	0	0	0
49bTm_s2	0	0	0	0	0	0	0	0	0	0	0	0	0	0	0	0	0	0	0	0	0	0	0	0	0	0	0	0	-1	0	0	0	0	0	0	0	0	0	0	0	0	0	0	0	0	0	0	0	0
49bTm_s3	0	0	0	0	0	0	0	0	0	0	0	0	0	0	0	0	0	0	0	0	0	0	0	0	0	0	0	0	0	-1	0	0	0	0	0	0	0	0	0	0	0	0	0	0	0	0	0	0	0
49bg_s1	0	0	0	0	0	0	0	0	0	0	0	0	0	0	0	0	0	0	0	0	0	0	0	0	0	0	0	0	0	0	-1	0	0	0	0	0	0	0	0	0	0	0	0	0	0	0	0	0	0
49bg_s2	0	0	0	0	0	0	0	0	0	0	0	0	0	0	0	0	0	0	0	0	0	0	0	0	0	0	0	0	0	0	0	-1	0	0	0	0	0	0	0	0	0	0	0	0	0	0	0	0	0
49bg_s3	0	0	0	0	0	0	0	0	0	0	0	0	0	0	0	0	0	0	0	0	0	0	0	0	0	0	0	0	0	0	0	0	-1	0	0	0	0	0	0	0	0	0	0	0	0	0	0	0	0
50DEP_s1	0	0	0	0	0	0	0	0	0	0	0	0	0	0	0	0	0	0	0	0	0	0	0	0	0	0	0	0	0	0	0	0	0	-1	0	0	0	0	0	0	0	0	0	0	0	0	0	0	0
50DEP_s2	0	0	0	0	0	0	0	0	0	0	0	0	0	0	0	0	0	0	0	0	0	0	0	0	0	0	0	0	0	0	0	0	0	0	-1	0	0	0	0	0	0	0	0	0	0	0	0	0	0
50DEP_s3	0	0	0	0	0	0	0	0	1	0	0	0	0	0	0	0	0	0	0	0	0	0	0	0	0	0	0	0	0	0	0	0	0	0	0	-1	0	0	0	0	0	0	0	0	0	0	0	0	0
50G_s1	0	0	0	0	0	0	0	0	0	0	0	0	0	0	0	0	0	0	0	0	0	0	0	0	0	0	0	0	0	0	0	0	0	0	0	0	-1	0	0	0	0	0	0	0	0	0	0	0	0
50G_s2	0	0	0	0	0	0	0	0	0	0	0	0	0	0	0	0	0	0	0	0	0	0	0	0	0	0	0	0	0	0	0	0	0	0	0	0	0	-1	0	1	0	0	1	0	0	0	0	0	0
50G_s3	0	0	0	0	0	0	0	0	0	0	0	0	0	0	0	0	0	0	0	0	0	0	0	0	0	0	0	0	0	0	0	0	0	0	0	0	0	0	-1	0	4	0	0	0	0	0	0	0	0
50SE_s1	0	0	0	0	0	0	0	0	0	0	0	0	0	0	0	0	0	0	0	0	0	0	0	0	0	0	0	0	0	0	0	0	0	0	0	0	0	1	0	-1	0	0	1	0	0	0	0	0	0
50SE_s2	0	0	0	1	0	0	0	0	0	0	0	0	0	0	0	0	0	0	0	0	0	0	0	0	0	0	0	0	0	0	0	0	0	0	0	0	0	0	4	0	-1	0	0	0	0	0	0	0	0
50SE_s3	0	0	0	1	0	0	0	0	0	0	0	0	0	0	0	0	0	0	0	0	0	0	0	0	0	0	0	0	0	0	0	0	0	0	0	0	0	0	0	0	0	-1	0	0	0	0	0	0	0
50bg_s1	0	0	0	0	0	0	0	0	0	0	0	0	0	0	0	0	0	0	0	0	0	0	0	0	0	0	0	0	0	0	0	0	0	0	0	0	0	1	0	1	0	0	-1	0	7	0	0	0	0
50bg_s2	0	0	0	0	0	0	0	0	0	0	0	0	0	0	0	0	0	0	0	0	0	0	0	0	0	0	0	0	0	0	0	0	0	0	0	0	0	0	0	0	0	0	0	-1	0	0	0	0	0
50bg_s3	0	0	0	0	0	0	0	0	0	0	0	0	0	0	0	0	0	0	0	0	0	0	0	1	0	0	0	0	0	0	0	0	0	0	0	0	0	0	0	0	0	0	7	0	-1	0	0	0	0
53DEP_s1	0	0	0	0	0	0	0	0	0	0	0	0	0	0	0	0	0	0	0	0	0	0	0	0	0	0	0	0	0	0	0	0	0	0	0	0	0	0	0	0	0	0	0	0	0	-1	0	0	0
53DEP_s2	0	0	0	0	0	0	0	0	1	0	0	0	0	0	0	6	0	0	0	0	0	0	0	0	0	1	1	0	0	0	0	0	0	0	0	0	0	0	0	0	0	0	0	0	0	0	-1	0	0
53DEP_s3	0	0	0	0	0	0	0	0	0	0	0	0	0	0	0	0	0	0	1	0	0	0	0	0	0	0	0	0	0	0	0	0	0	0	0	0	0	0	0	0	0	0	0	0	0	0	0	-1	0
53G_s1	0	0	0	0	0	0	0	0	0	0	0	0	0	0	0	0	0	0	0	0	0	0	0	0	0	0	0	0	0	0	0	0	0	0	0	0	0	0	0	0	0	0	0	0	0	0	0	0	-1
53G_s2	0	0	0	0	0	0	0	0	0	0	0	0	0	0	0	0	0	0	0	0	0	0	0	0	0	0	0	0	0	0	0	0	0	0	0	0	0	0	0	0	0	0	0	0	0	0	0	0	0
53G_s3	0	0	0	0	0	0	0	0	0	0	0	0	0	0	0	0	0	0	0	0	0	0	0	0	0	0	0	0	0	0	0	0	0	0	0	0	0	0	0	0	0	0	0	0	0	0	0	0	0
53SE_s1	0	0	0	0	0	0	0	0	0	0	0	0	0	0	0	0	0	0	0	0	0	0	0	0	0	0	0	0	0	0	0	0	0	0	0	0	0	0	0	0	0	0	0	0	0	0	0	0	0
53SE_s2	0	0	0	0	0	0	0	0	1	0	0	0	0	0	0	0	0	0	0	0	0	0	0	0	0	0	0	0	0	0	0	0	0	0	0	0	0	0	0	0	0	0	0	0	0	0	0	0	0
53SE_s3	0	0	0	0	0	0	0	0	0	0	0	0	0	0	0	0	0	0	0	0	0	0	0	0	0	0	0	0	0	0	0	0	0	0	0	0	0	0	0	0	0	0	0	0	0	0	0	0	0
53bg_s1	0	0	0	0	0	0	0	0	0	0	0	0	0	0	0	0	0	0	0	0	0	0	0	0	0	0	0	0	0	0	0	0	0	0	0	0	0	0	0	0	0	0	0	0	0	0	0	0	0
53bg_s2	0	0	0	0	1	0	0	0	0	0	0	0	0	0	0	0	1	1	0	0	0	1	0	0	0	0	0	0	0	0	0	0	0	0	0	0	1	0	0	0	0	0	0	0	0	0	0	0	0
53bg_s3	0	0	0	0	0	0	0	0	0	0	0	0	0	0	0	0	0	0	0	0	0	0	0	0	0	0	0	0	0	0	0	0	0	0	0	0	0	0	0	0	0	0	0	0	0	0	2	0	0
[truncated: 8 more columns]

## Sheet: Table S8
Table S8, Mapping statistics of whole-transcriptome sequencing
ABE editor name	Plant ID	Transcriptome ID	Total Sequenced Read Pairs	Uniquely Mapped Read Pairs	Percentage of Uniquely Mapped Pairs	Multiplely Mapped Read Pairs	Percentage of Multiplely Mapped Pairs	Genome Read Pairs	Percentage of Genome Read Pairs	Read Pairs with Splicing Junction	Percentage of Read Pairs with Splice Junction
rBE46b	46bAG_s1	R46bAG_s1	27688375	24209598	0.8744	2057673	0.0743	30595782	0.553	17419641	0.315
	46bAG_s2	R46bAG_s2	24786221	22951525	0.926	537302	0.0217	28268304	0.57	17222033	0.347
	46bAG_s3	R46bAG_s3	24930615	22354626	0.8967	1156261	0.0464	27952370	0.561	16359540	0.328
	46bGG_s1	R46bGG_s1	27181146	24991057	0.9194	691724	0.0254	30866007	0.568	18678811	0.344
	46bGG_s2	R46bGG_s2	25019178	18855986	0.7537	4569335	0.1826	27450162	0.549	10008288	0.2
	46bGG_s3	R46bGG_s3	23227634	21565976	0.9285	511289	0.022	26788673	0.577	16030466	0.345
	46bM_s1	R46bM_s1	20575729	19265417	0.9363	337299	0.0164	23893901	0.581	14376743	0.349
	46bM_s2	R46bM_s2	25263298	23805186	0.9423	478585	0.0189	30128483	0.596	17160567	0.34
	46bM_s3	R46bM_s3	21668538	20448018	0.9437	419481	0.0194	25306313	0.584	15310649	0.353
	46bg_s1	R46bg_s1	22990517	21187606	0.9216	614272	0.0267	27163191	0.591	14870857	0.323
	46bg_s2	R46bg_s2	24159479	22225306	0.9199	732203	0.0303	27726259	0.574	16372207	0.339
	46bg_s3	R46bg_s3	28568595	25857201	0.9051	1139179	0.0399	32415647	0.567	18906430	0.331
rBE49b	49bAG_s1	R49bAG_s1	19124192	18002878	0.9414	402307	0.021	21274209	0.556	14516401	0.38
	49bAG_s2	R49bAG_s2	22722236	21370986	0.9405	392854	0.0173	25423485	0.559	17063614	0.375
	49bAG_s2_T2_N1	R49bAG_s2_T2_N1	21946092	19926358	0.908	709888	0.0323	24434729	0.557	14960074	0.341
	49bAG_s2_T2_N2	R49bAG_s2_T2_N2	23240655	21123659	0.9089	744995	0.0321	25957505	0.558	15803976	0.34
	49bAG_s2_T2_N3	R49bAG_s2_T2_N3	22808788	21019359	0.9215	456622	0.02	25464097	0.558	16095458	0.353
	49bAG_s2_T2_N4	R49bAG_s2_T2_N4	21631403	20012902	0.9252	511817	0.0237	24249014	0.561	15388871	0.356
	49bAG_s3	R49bAG_s3	28227438	26534576	0.94	769759	0.0273	32929196	0.583	19759823	0.35
	49bM_s1	R49bM_s1	22817397	20475092	0.8973	1203491	0.0527	26263028	0.576	14342815	0.314
	49bM_s2	R49bM_s2	22887122	21325446	0.9318	481114	0.021	26438797	0.578	15863533	0.347
	49bM_s3	R49bM_s3	21269580	19655726	0.9241	568229	0.0267	24372372	0.573	14636475	0.344
	49bTm_s1	R49bTm_s1	27900742	26480859	0.9491	558005	0.02	32209163	0.577	20391065	0.365
	49bTm_s2	R49bTm_s2	21182874	18392406	0.8683	1499935	0.0708	23988089	0.566	12440983	0.294
	49bTm_s3	R49bTm_s3	41063409	38290152	0.9325	1584902	0.0386	46114165	0.561	29988189	0.365
	49bg_s1	R49bg_s1	24921448	22984781	0.9223	507801	0.0204	28166708	0.565	17368064	0.348
	49bg_s2	R49bg_s2	24397523	22361897	0.9166	717340	0.0294	28136316	0.577	16183606	0.332
	49bg_s3	R49bg_s3	26299930	24382282	0.9271	553139	0.021	29992750	0.57	18320008	0.348
SpCas9	Cas_s1	RCas_s1	22733695	20394219	0.8971	778503	0.0342	25425725	0.559	14938183	0.329
	Cas_s2	RCas_s2	19799404	18018585	0.9101	361183	0.0182	22347776	0.564	13283369	0.335
	Cas_s3	RCas_s3	22627794	20571447	0.9091	598052	0.0264	26107001	0.577	14610357	0.323
Agrobatrium transformation	C2_s1	RC2_s1	22730931	19226621	0.8458	1981917	0.0872	26115421	0.574	11976940	0.263
	C2_s2	RC2_s2	23425513	21504550	0.918	481432	0.0206	26829097	0.573	15722393	0.336
	C2_s3	RC2_s3	24346909	19587609	0.8045	3096885	0.1272	27572610	0.566	11181987	0.23

## Sheet: Table S9
Table S9, Summary of all the transcriptomic SNVs
SNV_ID	Chromosome	Position	SNVs type	Ratio of SNVs	Plant _ID
Chr1_16792270	Chr1	16792270	G_A	0.25	R46bAG_s1
Chr1_42646383	Chr1	42646383	T_C	0.555556	R46bAG_s1
Chr2_7765658	Chr2	7765658	A_G	0.101695	R46bAG_s1
Chr3_990012	Chr3	990012	A_T	0.26087	R46bAG_s1
Chr3_2366566	Chr3	2366566	T_C	0.227273	R46bAG_s1
Chr3_3529672	Chr3	3529672	A_G	0.2	R46bAG_s1
Chr3_3530052	Chr3	3530052	A_G	0.166667	R46bAG_s1
Chr3_5948199	Chr3	5948199	C_G	0.333333	R46bAG_s1
Chr3_21845392	Chr3	21845392	C_T	0.2	R46bAG_s1
Chr4_32361310	Chr4	32361310	T_A	0.6875	R46bAG_s1
Chr4_32361311	Chr4	32361311	G_A	0.666667	R46bAG_s1
Chr5_19736347	Chr5	19736347	C_A	0.352941	R46bAG_s1
Chr5_20572402	Chr5	20572402	C_A	0.2	R46bAG_s1
Chr5_21198749	Chr5	21198749	A_G	0.3125	R46bAG_s1
Chr5_21382994	Chr5	21382994	T_C	0.454545	R46bAG_s1
Chr7_25757352	Chr7	25757352	C_T	0.25	R46bAG_s1
Chr9_4291016	Chr9	4291016	T_A	0.210526	R46bAG_s1
Chr9_16032236	Chr9	16032236	G_T	0.285714	R46bAG_s1
Chr10_7228928	Chr10	7228928	C_T	0.285714	R46bAG_s1
Chr12_12120857	Chr12	12120857	T_A	0.4	R46bAG_s1
Chr12_13082136	Chr12	13082136	G_A	0.3125	R46bAG_s1
Chr12_20088993	Chr12	20088993	G_A	0.545455	R46bAG_s1
Chr2_29992732	Chr2	29992732	T_A	0.368421	R46bAG_s2
Chr2_34703128	Chr2	34703128	C_T	0.153846	R46bAG_s2
Chr6_23740281	Chr6	23740281	G_A	0.352941	R46bAG_s2
Chr6_23740283	Chr6	23740283	G_A	0.352941	R46bAG_s2
Chr7_23729889	Chr7	23729889	G_T	0.210526	R46bAG_s2
Chr9_10361932	Chr9	10361932	T_G	0.411765	R46bAG_s2
Chr9_22085904	Chr9	22085904	T_C	0.4	R46bAG_s2
Chr12_25495831	Chr12	25495831	T_G	0.384615	R46bAG_s2
Chr1_23412467	Chr1	23412467	T_C	0.190476	R46bAG_s3
Chr1_32090233	Chr1	32090233	A_G	0.5	R46bAG_s3
Chr1_35457135	Chr1	35457135	A_G	0.352941	R46bAG_s3
Chr2_2836836	Chr2	2836836	A_G	0.4	R46bAG_s3
Chr2_20846411	Chr2	20846411	A_G	0.4	R46bAG_s3
Chr2_29421240	Chr2	29421240	C_T	0.363636	R46bAG_s3
Chr3_3530411	Chr3	3530411	A_G	0.235294	R46bAG_s3
Chr3_3530452	Chr3	3530452	A_G	0.5625	R46bAG_s3
Chr3_22695670	Chr3	22695670	T_C	0.0952381	R46bAG_s3
Chr3_27266699	Chr3	27266699	C_T	0.3	R46bAG_s3
Chr3_29815370	Chr3	29815370	T_C	0.5	R46bAG_s3
Chr3_34287743	Chr3	34287743	T_C	0.5	R46bAG_s3
Chr6_21719848	Chr6	21719848	G_A	0.235294	R46bAG_s3
Chr10_15968743	Chr10	15968743	C_T	0.4	R46bAG_s3
Chr11_13949842	Chr11	13949842	A_T	0.333333	R46bAG_s3
Chr12_4441011	Chr12	4441011	A_G	0.25	R46bAG_s3
Chr12_6931885	Chr12	6931885	C_T	0.285714	R46bAG_s3
Chr12_20624492	Chr12	20624492	G_C	0.3	R46bAG_s3
Chr1_35457135	Chr1	35457135	A_G	0.333333	R46bGG_s1
Chr2_4178435	Chr2	4178435	G_T	0.363636	R46bGG_s1
Chr2_7811064	Chr2	7811064	T_C	0.2	R46bGG_s1
Chr2_7811065	Chr2	7811065	T_C	0.142857	R46bGG_s1
Chr2_15124380	Chr2	15124380	A_G	0.363636	R46bGG_s1
Chr2_31255646	Chr2	31255646	T_C	0.238095	R46bGG_s1
Chr2_32138212	Chr2	32138212	T_C	0.178571	R46bGG_s1
Chr2_32982920	Chr2	32982920	A_G	0.24	R46bGG_s1
Chr3_3530052	Chr3	3530052	A_G	0.225806	R46bGG_s1
Chr3_3530218	Chr3	3530218	A_G	0.263158	R46bGG_s1
Chr3_3530457	Chr3	3530457	A_G	0.133333	R46bGG_s1
Chr3_7804363	Chr3	7804363	A_G	0.172414	R46bGG_s1
Chr3_10101585	Chr3	10101585	A_G	0.134615	R46bGG_s1
Chr3_26852460	Chr3	26852460	G_A	0.230769	R46bGG_s1
Chr3_35156695	Chr3	35156695	A_G	0.307692	R46bGG_s1
Chr5_1153389	Chr5	1153389	T_C	0.444444	R46bGG_s1
Chr5_1704815	Chr5	1704815	T_C	0.2	R46bGG_s1
Chr5_1710015	Chr5	1710015	A_G	0.192308	R46bGG_s1
Chr5_1710217	Chr5	1710217	A_G	0.526316	R46bGG_s1
Chr5_1710624	Chr5	1710624	A_G	0.0967742	R46bGG_s1
Chr5_16280346	Chr5	16280346	T_C	0.222222	R46bGG_s1
Chr6_2108030	Chr6	2108030	C_T	0.285714	R46bGG_s1
Chr6_5230042	Chr6	5230042	A_G	0.266667	R46bGG_s1
Chr6_7826589	Chr6	7826589	A_G	0.428571	R46bGG_s1
Chr6_7826591	Chr6	7826591	A_G	0.285714	R46bGG_s1
Chr6_10565738	Chr6	10565738	A_G	0.266667	R46bGG_s1
Chr6_26277271	Chr6	26277271	T_G	0.333333	R46bGG_s1
Chr6_29859825	Chr6	29859825	A_G	0.111111	R46bGG_s1
Chr7_510886	Chr7	510886	G_A	0.272727	R46bGG_s1
Chr7_21752899	Chr7	21752899	T_C	0.230769	R46bGG_s1
Chr9_11721218	Chr9	11721218	A_G	0.307692	R46bGG_s1
Chr1_34374428	Chr1	34374428	C_T	0.238095	R46bGG_s2
Chr6_19169302	Chr6	19169302	C_T	0.363636	R46bGG_s2
Chr7_3320023	Chr7	3320023	C_T	0.3	R46bGG_s2
Chr7_20562068	Chr7	20562068	C_T	0.272727	R46bGG_s2
Chr9_2938390	Chr9	2938390	G_A	0.333333	R46bGG_s2
Chr12_13061606	Chr12	13061606	G_A	0.5	R46bGG_s2
scaffold_64_23369	scaffold_64	23369	G_A	0.461538	R46bGG_s2
scaffold_64_23457	scaffold_64	23457	G_A	0.5	R46bGG_s2
Chr1_40711198	Chr1	40711198	G_T	0.714286	R46bGG_s3
Chr4_32361310	Chr4	32361310	T_A	0.769231	R46bGG_s3
Chr5_19736347	Chr5	19736347	C_A	0.333333	R46bGG_s3
Chr6_21255617	Chr6	21255617	A_T	0.363636	R46bGG_s3
Chr8_23498	Chr8	23498	A_G	0.363636	R46bGG_s3
Chr12_27133733	Chr12	27133733	A_G	0.25	R46bGG_s3
Chr1_33879187	Chr1	33879187	T_C	0.272727	R46bM_s1
Chr2_10459925	Chr2	10459925	G_T	0.333333	R46bM_s1
Chr3_1110494	Chr3	1110494	G_A	0.266667	R46bM_s1
Chr3_33913083	Chr3	33913083	G_A	0.363636	R46bM_s1
Chr3_35076777	Chr3	35076777	C_A	0.238095	R46bM_s1
Chr6_3271434	Chr6	3271434	C_T	0.210526	R46bM_s1
Chr6_23740413	Chr6	23740413	A_T	0.235294	R46bM_s1
Chr8_1123764	Chr8	1123764	C_T	0.235294	R46bM_s1
Chr8_15122014	Chr8	15122014	G_A	0.333333	R46bM_s1
Chr9_2336788	Chr9	2336788	C_T	0.25	R46bM_s1
Chr9_4510942	Chr9	4510942	C_T	0.1875	R46bM_s1
Chr10_15968743	Chr10	15968743	C_T	0.363636	R46bM_s1
Chr11_9409393	Chr11	9409393	G_C	0.4	R46bM_s1
Chr3_14179373	Chr3	14179373	C_T	0.214286	R46bM_s2
Chr3_24542721	Chr3	24542721	C_T	0.333333	R46bM_s2
Chr4_29870602	Chr4	29870602	T_G	0.235294	R46bM_s2
Chr5_1952850	Chr5	1952850	C_A	0.888889	R46bM_s2
Chr5_19207659	Chr5	19207659	G_A	0.176471	R46bM_s2
Chr5_22893645	Chr5	22893645	C_A	0.307692	R46bM_s2
Chr5_29204420	Chr5	29204420	C_T	0.153846	R46bM_s2
Chr6_4163531	Chr6	4163531	C_T	0.272727	R46bM_s2
Chr7_19261350	Chr7	19261350	G_A	0.4	R46bM_s2
Chr7_21284622	Chr7	21284622	G_A	0.1875	R46bM_s2
Chr7_27779836	Chr7	27779836	G_A	0.222222	R46bM_s2
Chr8_1703813	Chr8	1703813	G_A	0.266667	R46bM_s2
Chr8_24497936	Chr8	24497936	C_A	0.333333	R46bM_s2
Chr8_27301682	Chr8	27301682	T_C	0.307692	R46bM_s2
Chr9_7179512	Chr9	7179512	C_G	0.25	R46bM_s2
Chr10_366449	Chr10	366449	A_G	0.235294	R46bM_s2
Chr1_15661361	Chr1	15661361	C_A	0.181818	R46bM_s3
Chr1_34412938	Chr1	34412938	G_T	1	R46bM_s3
Chr1_36639257	Chr1	36639257	G_A	0.4	R46bM_s3
Chr1_38320500	Chr1	38320500	G_A	0.2	R46bM_s3
Chr2_1351940	Chr2	1351940	G_T	0.2	R46bM_s3
Chr2_2311369	Chr2	2311369	C_T	0.173913	R46bM_s3
Chr4_17380197	Chr4	17380197	G_A	0.333333	R46bM_s3
Chr5_28964646	Chr5	28964646	G_T	0.210526	R46bM_s3
Chr6_22586963	Chr6	22586963	A_G	0.4	R46bM_s3
Chr8_19287900	Chr8	19287900	C_T	0.2	R46bM_s3
Chr2_22603609	Chr2	22603609	T_G	0.272727	R46bg_s1
Chr4_20397580	Chr4	20397580	G_A	0.235294	R46bg_s1
Chr6_5164212	Chr6	5164212	G_A	0.214286	R46bg_s1
Chr7_27648093	Chr7	27648093	C_T	0.285714	R46bg_s1
Chr11_20277669	Chr11	20277669	A_C	0.222222	R46bg_s1
Chr1_4566056	Chr1	4566056	G_A	0.210526	R46bg_s2
Chr1_27959626	Chr1	27959626	C_A	0.681818	R46bg_s2
Chr1_29690009	Chr1	29690009	G_T	0.222222	R46bg_s2
Chr1_41179959	Chr1	41179959	A_T	0.1875	R46bg_s2
Chr2_24271951	Chr2	24271951	G_A	0.2	R46bg_s2
Chr2_35300922	Chr2	35300922	T_A	0.444444	R46bg_s2
Chr3_33913083	Chr3	33913083	G_A	0.333333	R46bg_s2
Chr4_16815254	Chr4	16815254	C_A	0.25	R46bg_s2
Chr4_20244495	Chr4	20244495	T_A	0.272727	R46bg_s2
Chr4_35880595	Chr4	35880595	T_A	0.35	R46bg_s2
Chr5_72578	Chr5	72578	G_A	0.272727	R46bg_s2
Chr5_28917299	Chr5	28917299	G_A	0.25	R46bg_s2
Chr6_491367	Chr6	491367	G_A	0.411765	R46bg_s2
Chr6_491370	Chr6	491370	G_A	0.307692	R46bg_s2
Chr6_5485313	Chr6	5485313	G_A	0.146341	R46bg_s2
Chr7_21979843	Chr7	21979843	C_A	0.363636	R46bg_s2
Chr8_104404	Chr8	104404	A_C	0.227273	R46bg_s2
Chr8_2184174	Chr8	2184174	C_T	0.307692	R46bg_s2
Chr8_24368089	Chr8	24368089	C_T	0.166667	R46bg_s2
Chr10_13496223	Chr10	13496223	C_T	0.384615	R46bg_s2
Chr10_17923517	Chr10	17923517	G_A	0.363636	R46bg_s2
Chr1_7586072	Chr1	7586072	C_T	0.357143	R46bg_s3
Chr1_21986585	Chr1	21986585	C_T	0.190476	R46bg_s3
Chr2_8954636	Chr2	8954636	C_A	0.266667	R46bg_s3
Chr2_30434425	Chr2	30434425	G_A	0.235294	R46bg_s3
Chr6_9019962	Chr6	9019962	C_T	0.210526	R46bg_s3
Chr7_26893660	Chr7	26893660	C_T	0.307692	R46bg_s3
Chr8_8998527	Chr8	8998527	A_C	0.333333	R46bg_s3
Chr11_21900566	Chr11	21900566	G_A	0.235294	R46bg_s3
Chr12_10999076	Chr12	10999076	A_C	1	R46bg_s3
Chr12_10999139	Chr12	10999139	T_C	1	R46bg_s3
scaffold_34_39406	scaffold_34	39406	A_C	0.25	R46bg_s3
Chr1_6610270	Chr1	6610270	C_T	0.235294	R49bAG_s1
Chr1_16896353	Chr1	16896353	C_T	0.106383	R49bAG_s1
Chr1_34038355	Chr1	34038355	G_A	0.1875	R49bAG_s1
Chr2_31335205	Chr2	31335205	C_G	0.4	R49bAG_s1
Chr3_11309967	Chr3	11309967	T_A	0.45	R49bAG_s1
Chr3_23342848	Chr3	23342848	G_A	0.266667	R49bAG_s1
Chr4_26780413	Chr4	26780413	C_T	0.181818	R49bAG_s1
Chr7_3889374	Chr7	3889374	G_T	0.214286	R49bAG_s1
Chr7_23149680	Chr7	23149680	T_A	0.277778	R49bAG_s1
Chr10_12358411	Chr10	12358411	C_T	0.285714	R49bAG_s1
Chr12_17449239	Chr12	17449239	C_T	0.4	R49bAG_s1
Chr1_2003878	Chr1	2003878	T_C	0.235294	R49bAG_s2
Chr1_3894327	Chr1	3894327	A_G	0.333333	R49bAG_s2
Chr1_3894351	Chr1	3894351	A_G	0.235294	R49bAG_s2
Chr1_4349758	Chr1	4349758	A_G	0.25	R49bAG_s2
Chr1_4537760	Chr1	4537760	T_C	0.277778	R49bAG_s2
Chr1_5109800	Chr1	5109800	G_A	0.2	R49bAG_s2
Chr1_5732444	Chr1	5732444	A_G	0.263158	R49bAG_s2
Chr1_6012024	Chr1	6012024	A_G	0.152542	R49bAG_s2
Chr1_6087089	Chr1	6087089	T_C	0.2	R49bAG_s2
Chr1_6302751	Chr1	6302751	T_C	0.25	R49bAG_s2
Chr1_7219483	Chr1	7219483	A_G	0.123288	R49bAG_s2
Chr1_7643353	Chr1	7643353	A_G	0.333333	R49bAG_s2
Chr1_8005941	Chr1	8005941	T_C	0.266667	R49bAG_s2
Chr1_9312373	Chr1	9312373	A_G	0.181818	R49bAG_s2
Chr1_10691821	Chr1	10691821	T_C	0.222222	R49bAG_s2
Chr1_13776716	Chr1	13776716	A_G	0.157895	R49bAG_s2
Chr1_16680727	Chr1	16680727	C_T	0.4	R49bAG_s2
Chr1_19080216	Chr1	19080216	T_C	0.25	R49bAG_s2
Chr1_19469316	Chr1	19469316	T_C	0.181818	R49bAG_s2
Chr1_19492390	Chr1	19492390	T_A	0.636364	R49bAG_s2
Chr1_21133754	Chr1	21133754	A_G	0.259259	R49bAG_s2
Chr1_31480420	Chr1	31480420	A_G	0.333333	R49bAG_s2
Chr1_31972655	Chr1	31972655	A_C	0.4	R49bAG_s2
Chr1_31972738	Chr1	31972738	A_G	0.333333	R49bAG_s2
Chr1_32309587	Chr1	32309587	T_C	0.210526	R49bAG_s2
Chr1_32562867	Chr1	32562867	T_C	0.178571	R49bAG_s2
Chr1_33663955	Chr1	33663955	A_G	0.2	R49bAG_s2
Chr1_33757442	Chr1	33757442	T_C	0.181818	R49bAG_s2
Chr1_33835129	Chr1	33835129	T_C	0.307692	R49bAG_s2
Chr1_37544170	Chr1	37544170	A_G	0.6	R49bAG_s2
Chr1_38243187	Chr1	38243187	T_C	0.190476	R49bAG_s2
Chr1_38320428	Chr1	38320428	T_C	0.238095	R49bAG_s2
Chr1_38900998	Chr1	38900998	T_C	0.2	R49bAG_s2
Chr1_38901211	Chr1	38901211	T_C	0.26087	R49bAG_s2
Chr1_38901397	Chr1	38901397	T_C	0.636364	R49bAG_s2
Chr1_39320210	Chr1	39320210	T_C	0.190476	R49bAG_s2
Chr1_39475870	Chr1	39475870	T_C	0.214286	R49bAG_s2
Chr1_39657678	Chr1	39657678	T_C	0.25	R49bAG_s2
Chr1_40119928	Chr1	40119928	C_A	0.166667	R49bAG_s2
Chr1_40512397	Chr1	40512397	T_C	0.146341	R49bAG_s2
Chr1_42916672	Chr1	42916672	A_G	0.307692	R49bAG_s2
Chr1_42972828	Chr1	42972828	A_G	0.363636	R49bAG_s2
Chr1_43579245	Chr1	43579245	A_G	0.148148	R49bAG_s2
Chr1_44019390	Chr1	44019390	A_G	0.277778	R49bAG_s2
Chr2_799230	Chr2	799230	A_G	0.25	R49bAG_s2
Chr2_2018290	Chr2	2018290	A_G	0.166667	R49bAG_s2
Chr2_2358400	Chr2	2358400	T_C	0.181818	R49bAG_s2
Chr2_3147219	Chr2	3147219	A_G	0.4	R49bAG_s2
Chr2_5345778	Chr2	5345778	T_C	0.164557	R49bAG_s2
Chr2_5850570	Chr2	5850570	T_C	0.25	R49bAG_s2
Chr2_6703186	Chr2	6703186	A_G	0.222222	R49bAG_s2
Chr2_9102891	Chr2	9102891	A_G	0.416667	R49bAG_s2
Chr2_12539435	Chr2	12539435	A_G	0.4	R49bAG_s2
Chr2_13037332	Chr2	13037332	C_T	0.2	R49bAG_s2
Chr2_14460412	Chr2	14460412	A_G	0.321429	R49bAG_s2
Chr2_14460426	Chr2	14460426	A_G	0.464286	R49bAG_s2
Chr2_21139915	Chr2	21139915	T_C	0.15625	R49bAG_s2
Chr2_21810705	Chr2	21810705	T_C	0.272727	R49bAG_s2
Chr2_22424454	Chr2	22424454	T_C	0.4	R49bAG_s2
Chr2_23362199	Chr2	23362199	A_G	0.222222	R49bAG_s2
Chr2_23992145	Chr2	23992145	T_C	0.25	R49bAG_s2
Chr2_24588947	Chr2	24588947	T_C	0.333333	R49bAG_s2
Chr2_28529199	Chr2	28529199	A_G	0.222222	R49bAG_s2
Chr2_28883353	Chr2	28883353	A_G	0.235294	R49bAG_s2
Chr2_31213764	Chr2	31213764	T_C	0.153846	R49bAG_s2
Chr2_32681234	Chr2	32681234	A_G	0.3	R49bAG_s2
Chr2_33384369	Chr2	33384369	A_G	0.307692	R49bAG_s2
Chr2_33481420	Chr2	33481420	T_C	0.285714	R49bAG_s2
Chr2_34925803	Chr2	34925803	T_C	0.285714	R49bAG_s2
Chr2_35429061	Chr2	35429061	A_T	0.4	R49bAG_s2
Chr3_77513	Chr3	77513	A_G	0.1875	R49bAG_s2
Chr3_77516	Chr3	77516	A_G	0.193548	R49bAG_s2
Chr3_78507	Chr3	78507	A_G	0.173913	R49bAG_s2
Chr3_891321	Chr3	891321	T_C	0.142857	R49bAG_s2
Chr3_1574441	Chr3	1574441	A_G	0.266667	R49bAG_s2
Chr3_5611536	Chr3	5611536	A_G	0.307692	R49bAG_s2
Chr3_6225448	Chr3	6225448	T_C	0.266667	R49bAG_s2
Chr3_7130397	Chr3	7130397	T_C	0.285714	R49bAG_s2
Chr3_7879462	Chr3	7879462	A_G	0.375	R49bAG_s2
Chr3_7881508	Chr3	7881508	A_G	0.208333	R49bAG_s2
Chr3_8189357	Chr3	8189357	T_C	0.208333	R49bAG_s2
Chr3_8580023	Chr3	8580023	T_C	0.210526	R49bAG_s2
Chr3_8970206	Chr3	8970206	A_G	0.285714	R49bAG_s2
Chr3_9014499	Chr3	9014499	A_G	0.5	R49bAG_s2
Chr3_9195798	Chr3	9195798	A_G	0.346154	R49bAG_s2
Chr3_9442846	Chr3	9442846	T_C	0.238095	R49bAG_s2
Chr3_9544910	Chr3	9544910	A_G	0.222222	R49bAG_s2
Chr3_9693118	Chr3	9693118	T_C	0.333333	R49bAG_s2
Chr3_10683904	Chr3	10683904	A_G	0.1875	R49bAG_s2
Chr3_12393016	Chr3	12393016	T_C	0.194444	R49bAG_s2
Chr3_12813500	Chr3	12813500	A_G	0.190476	R49bAG_s2
Chr3_16394846	Chr3	16394846	T_C	0.205128	R49bAG_s2
Chr3_21285110	Chr3	21285110	T_C	0.5	R49bAG_s2
Chr3_22061692	Chr3	22061692	A_G	0.285714	R49bAG_s2
Chr3_22528574	Chr3	22528574	A_G	0.285714	R49bAG_s2
Chr3_24882140	Chr3	24882140	A_G	0.285714	R49bAG_s2
Chr3_25727015	Chr3	25727015	A_G	0.333333	R49bAG_s2
Chr3_25944290	Chr3	25944290	A_G	0.235294	R49bAG_s2
Chr3_29820060	Chr3	29820060	T_C	0.222222	R49bAG_s2
Chr3_31413270	Chr3	31413270	A_G	0.157895	R49bAG_s2
Chr3_32075050	Chr3	32075050	T_C	0.148148	R49bAG_s2
Chr3_32960367	Chr3	32960367	A_G	0.28	R49bAG_s2
Chr3_33519178	Chr3	33519178	T_C	0.125	R49bAG_s2
Chr3_34919172	Chr3	34919172	T_C	0.153846	R49bAG_s2
Chr3_35537437	Chr3	35537437	T_C	0.380952	R49bAG_s2
Chr3_36060535	Chr3	36060535	T_C	0.145455	R49bAG_s2
Chr4_1359840	Chr4	1359840	T_C	0.25	R49bAG_s2
Chr4_5481145	Chr4	5481145	T_C	0.16	R49bAG_s2
Chr4_6394097	Chr4	6394097	A_G	0.2	R49bAG_s2
Chr4_7883646	Chr4	7883646	T_C	0.210526	R49bAG_s2
Chr4_11304516	Chr4	11304516	T_C	0.333333	R49bAG_s2
Chr4_16547458	Chr4	16547458	T_C	0.315789	R49bAG_s2
Chr4_22460032	Chr4	22460032	A_G	0.333333	R49bAG_s2
Chr4_22460134	Chr4	22460134	A_G	0.363636	R49bAG_s2
Chr4_22790253	Chr4	22790253	T_C	0.416667	R49bAG_s2
Chr4_25298827	Chr4	25298827	A_G	0.263158	R49bAG_s2
Chr4_26201388	Chr4	26201388	T_C	0.4	R49bAG_s2
Chr4_26629507	Chr4	26629507	A_G	0.222222	R49bAG_s2
Chr4_26629518	Chr4	26629518	A_G	0.190476	R49bAG_s2
Chr4_27899425	Chr4	27899425	T_C	0.266667	R49bAG_s2
Chr4_28247488	Chr4	28247488	T_C	0.137931	R49bAG_s2
Chr4_29370853	Chr4	29370853	A_G	0.545455	R49bAG_s2
Chr4_31305264	Chr4	31305264	A_G	0.225	R49bAG_s2
Chr4_32540975	Chr4	32540975	A_G	0.222222	R49bAG_s2
Chr4_33188534	Chr4	33188534	A_G	0.266667	R49bAG_s2
Chr5_1706732	Chr5	1706732	T_C	0.37037	R49bAG_s2
Chr5_1709740	Chr5	1709740	A_G	0.136364	R49bAG_s2
Chr5_1710430	Chr5	1710430	A_G	0.4	R49bAG_s2
Chr5_6608670	Chr5	6608670	T_C	0.166667	R49bAG_s2
Chr5_11694446	Chr5	11694446	A_G	0.210526	R49bAG_s2
Chr5_15748102	Chr5	15748102	T_C	0.133333	R49bAG_s2
Chr5_15748105	Chr5	15748105	T_C	0.133333	R49bAG_s2
Chr5_16605913	Chr5	16605913	T_A	1	R49bAG_s2
Chr5_18921392	Chr5	18921392	T_C	0.4	R49bAG_s2
Chr5_20097483	Chr5	20097483	T_C	0.4	R49bAG_s2
Chr5_20905796	Chr5	20905796	A_G	0.285714	R49bAG_s2
Chr5_21537339	Chr5	21537339	T_C	0.454545	R49bAG_s2
Chr5_24134444	Chr5	24134444	A_G	0.363636	R49bAG_s2
Chr5_24727652	Chr5	24727652	A_G	0.315789	R49bAG_s2
Chr5_25451781	Chr5	25451781	A_G	0.172414	R49bAG_s2
Chr5_25737418	Chr5	25737418	A_G	0.238095	R49bAG_s2
Chr5_26410894	Chr5	26410894	A_G	0.162791	R49bAG_s2
Chr5_26725209	Chr5	26725209	A_G	0.1	R49bAG_s2
Chr5_26735363	Chr5	26735363	A_G	0.232558	R49bAG_s2
Chr5_27073864	Chr5	27073864	T_C	0.3125	R49bAG_s2
Chr5_27583042	Chr5	27583042	A_G	0.357143	R49bAG_s2
Chr5_27984260	Chr5	27984260	A_G	0.235294	R49bAG_s2
Chr5_28533920	Chr5	28533920	A_G	0.142857	R49bAG_s2
Chr5_29368165	Chr5	29368165	T_C	0.421053	R49bAG_s2
Chr5_29368169	Chr5	29368169	T_C	0.210526	R49bAG_s2
Chr5_29651462	Chr5	29651462	A_G	0.4	R49bAG_s2
Chr6_816023	Chr6	816023	A_G	0.333333	R49bAG_s2
Chr6_1673028	Chr6	1673028	T_C	0.2	R49bAG_s2
Chr6_1820675	Chr6	1820675	T_C	0.333333	R49bAG_s2
Chr6_5997940	Chr6	5997940	T_C	0.157895	R49bAG_s2
Chr6_9604042	Chr6	9604042	T_C	0.235294	R49bAG_s2
Chr6_13011247	Chr6	13011247	T_C	0.210526	R49bAG_s2
Chr6_22561867	Chr6	22561867	T_C	0.235294	R49bAG_s2
Chr6_25191356	Chr6	25191356	T_C	0.545455	R49bAG_s2
Chr6_26091833	Chr6	26091833	T_C	0.173913	R49bAG_s2
Chr6_26292021	Chr6	26292021	A_G	0.222222	R49bAG_s2
Chr6_27534729	Chr6	27534729	A_G	0.4	R49bAG_s2
Chr6_30869831	Chr6	30869831	A_G	0.151515	R49bAG_s2
Chr7_868401	Chr7	868401	A_G	0.2	R49bAG_s2
Chr7_2191898	Chr7	2191898	T_A	0.25	R49bAG_s2
Chr7_3933586	Chr7	3933586	A_G	0.266667	R49bAG_s2
Chr7_7103737	Chr7	7103737	T_C	0.266667	R49bAG_s2
Chr7_12795579	Chr7	12795579	T_C	0.222222	R49bAG_s2
Chr7_15747580	Chr7	15747580	A_G	0.2	R49bAG_s2
Chr7_18029975	Chr7	18029975	A_G	0.225806	R49bAG_s2
Chr7_20022815	Chr7	20022815	T_C	0.222222	R49bAG_s2
Chr7_20022837	Chr7	20022837	T_C	0.173913	R49bAG_s2
Chr7_20705784	Chr7	20705784	T_C	0.5	R49bAG_s2
Chr7_20706665	Chr7	20706665	T_C	0.285714	R49bAG_s2
Chr7_20706925	Chr7	20706925	T_C	0.3125	R49bAG_s2
Chr7_20706942	Chr7	20706942	T_C	0.5625	R49bAG_s2
Chr7_21375975	Chr7	21375975	A_G	0.1875	R49bAG_s2
Chr7_23004787	Chr7	23004787	T_C	0.235294	R49bAG_s2
Chr7_24166005	Chr7	24166005	A_G	0.307692	R49bAG_s2
Chr7_24333367	Chr7	24333367	A_G	0.235294	R49bAG_s2
Chr7_24528313	Chr7	24528313	T_C	0.375	R49bAG_s2
Chr7_26506423	Chr7	26506423	A_G	0.25	R49bAG_s2
Chr7_28485737	Chr7	28485737	A_G	0.266667	R49bAG_s2
Chr7_28673115	Chr7	28673115	A_G	0.307692	R49bAG_s2
Chr8_1701606	Chr8	1701606	T_C	0.25	R49bAG_s2
Chr8_3316027	Chr8	3316027	G_A	0.263158	R49bAG_s2
Chr8_4390316	Chr8	4390316	T_C	0.263158	R49bAG_s2
Chr8_8379705	Chr8	8379705	A_G	0.277778	R49bAG_s2
Chr8_11645624	Chr8	11645624	C_T	0.21875	R49bAG_s2
Chr8_17834544	Chr8	17834544	T_C	0.266667	R49bAG_s2
Chr8_25536199	Chr8	25536199	T_C	0.333333	R49bAG_s2
Chr8_25974611	Chr8	25974611	A_G	0.210526	R49bAG_s2
Chr8_28258423	Chr8	28258423	T_C	0.636364	R49bAG_s2
Chr8_28614976	Chr8	28614976	T_C	0.363636	R49bAG_s2
Chr8_29273847	Chr8	29273847	T_C	0.4	R49bAG_s2
Chr9_12457074	Chr9	12457074	T_C	0.173913	R49bAG_s2
Chr9_13776612	Chr9	13776612	T_C	0.416667	R49bAG_s2
Chr9_15649291	Chr9	15649291	T_C	0.2	R49bAG_s2
Chr9_15796849	Chr9	15796849	A_G	0.2	R49bAG_s2
Chr9_17473319	Chr9	17473319	T_C	0.166667	R49bAG_s2
Chr9_18261344	Chr9	18261344	T_C	0.4	R49bAG_s2
Chr9_18261738	Chr9	18261738	T_C	0.25	R49bAG_s2
Chr9_18261989	Chr9	18261989	T_C	0.181818	R49bAG_s2
Chr9_18262021	Chr9	18262021	T_C	0.272727	R49bAG_s2
Chr9_19721473	Chr9	19721473	A_G	0.285714	R49bAG_s2
Chr9_20391049	Chr9	20391049	T_C	0.206897	R49bAG_s2
Chr9_20391408	Chr9	20391408	T_C	0.636364	R49bAG_s2
Chr10_12769856	Chr10	12769856	T_C	0.111111	R49bAG_s2
Chr10_13747954	Chr10	13747954	T_C	0.166667	R49bAG_s2
Chr10_16510599	Chr10	16510599	T_C	0.222222	R49bAG_s2
Chr10_18175729	Chr10	18175729	A_G	0.222222	R49bAG_s2
Chr10_23119493	Chr10	23119493	A_G	0.307692	R49bAG_s2
Chr10_23986654	Chr10	23986654	A_G	0.25	R49bAG_s2
Chr11_2221565	Chr11	2221565	A_G	0.3125	R49bAG_s2
Chr11_7044987	Chr11	7044987	T_C	0.1875	R49bAG_s2
Chr11_22986802	Chr11	22986802	T_C	0.4	R49bAG_s2
Chr11_27920297	Chr11	27920297	A_G	0.333333	R49bAG_s2
Chr12_1236165	Chr12	1236165	T_C	0.181818	R49bAG_s2
Chr12_2184630	Chr12	2184630	A_G	0.285714	R49bAG_s2
Chr12_3332946	Chr12	3332946	T_C	0.222222	R49bAG_s2
Chr12_3475543	Chr12	3475543	T_C	0.333333	R49bAG_s2
Chr12_4025508	Chr12	4025508	A_G	0.210526	R49bAG_s2
Chr12_4026567	Chr12	4026567	A_G	0.253521	R49bAG_s2
Chr12_6103960	Chr12	6103960	A_G	0.285714	R49bAG_s2
Chr12_10048741	Chr12	10048741	A_G	0.1875	R49bAG_s2
Chr12_21176812	Chr12	21176812	A_G	0.285714	R49bAG_s2
Chr12_25413600	Chr12	25413600	T_C	0.266667	R49bAG_s2
Chr12_25941018	Chr12	25941018	T_C	0.2	R49bAG_s2
Chr12_26913358	Chr12	26913358	T_C	0.285714	R49bAG_s2
Chr12_26913436	Chr12	26913436	T_C	0.307692	R49bAG_s2
Chr1_5128130	Chr1	5128130	T_C	0.26087	R49bAG_s3
Chr1_6182286	Chr1	6182286	T_C	0.25	R49bAG_s3
Chr1_8005941	Chr1	8005941	T_C	0.176471	R49bAG_s3
Chr1_21183390	Chr1	21183390	A_G	0.4	R49bAG_s3
Chr1_23150454	Chr1	23150454	A_G	0.16129	R49bAG_s3
Chr1_29376395	Chr1	29376395	A_G	0.2	R49bAG_s3
Chr1_30361575	Chr1	30361575	C_A	0.714286	R49bAG_s3
Chr1_33193756	Chr1	33193756	A_G	0.363636	R49bAG_s3
Chr1_35457135	Chr1	35457135	A_G	0.16	R49bAG_s3
Chr1_36154329	Chr1	36154329	A_G	0.2	R49bAG_s3
Chr1_36154331	Chr1	36154331	A_G	0.2	R49bAG_s3
Chr1_36639257	Chr1	36639257	G_A	0.411765	R49bAG_s3
Chr1_36639259	Chr1	36639259	C_A	0.444444	R49bAG_s3
Chr1_39295490	Chr1	39295490	A_G	0.222222	R49bAG_s3
Chr1_39310015	Chr1	39310015	A_G	0.133333	R49bAG_s3
Chr1_39336693	Chr1	39336693	A_G	0.5	R49bAG_s3
Chr1_39342519	Chr1	39342519	A_G	0.178571	R49bAG_s3
Chr1_40448438	Chr1	40448438	A_G	0.3125	R49bAG_s3
Chr1_41109012	Chr1	41109012	A_G	0.166667	R49bAG_s3
Chr1_44019390	Chr1	44019390	A_G	0.230769	R49bAG_s3
Chr1_44019412	Chr1	44019412	A_G	0.2	R49bAG_s3
Chr2_918297	Chr2	918297	T_C	0.307692	R49bAG_s3
Chr2_1147379	Chr2	1147379	A_C	0.285714	R49bAG_s3
Chr2_1199130	Chr2	1199130	T_C	0.333333	R49bAG_s3
Chr2_1571724	Chr2	1571724	T_C	0.230769	R49bAG_s3
Chr2_2839857	Chr2	2839857	A_G	0.2	R49bAG_s3
Chr2_4409336	Chr2	4409336	A_G	0.454545	R49bAG_s3
Chr2_6905015	Chr2	6905015	T_C	0.307692	R49bAG_s3
Chr2_11076969	Chr2	11076969	T_C	0.16129	R49bAG_s3
Chr2_11078242	Chr2	11078242	T_C	0.16	R49bAG_s3
Chr2_12706455	Chr2	12706455	T_C	0.25	R49bAG_s3
Chr2_14460456	Chr2	14460456	A_G	0.333333	R49bAG_s3
Chr2_15651055	Chr2	15651055	A_G	0.137931	R49bAG_s3
Chr2_30594706	Chr2	30594706	A_G	0.285714	R49bAG_s3
Chr2_31226262	Chr2	31226262	A_G	0.2	R49bAG_s3
Chr2_31893903	Chr2	31893903	T_C	0.227273	R49bAG_s3
Chr2_32257237	Chr2	32257237	T_C	0.1875	R49bAG_s3
Chr2_35528693	Chr2	35528693	T_C	0.307692	R49bAG_s3
Chr2_37060827	Chr2	37060827	T_C	0.25	R49bAG_s3
Chr3_2112130	Chr3	2112130	T_C	0.16	R49bAG_s3
Chr3_2955689	Chr3	2955689	T_C	0.222222	R49bAG_s3
Chr3_3221896	Chr3	3221896	T_C	0.333333	R49bAG_s3
Chr3_3530218	Chr3	3530218	A_G	0.318182	R49bAG_s3
Chr3_3530932	Chr3	3530932	A_G	0.3	R49bAG_s3
Chr3_4569005	Chr3	4569005	A_G	0.193548	R49bAG_s3
Chr3_4569404	Chr3	4569404	A_G	0.333333	R49bAG_s3
Chr3_7527804	Chr3	7527804	A_G	0.266667	R49bAG_s3
Chr3_7736132	Chr3	7736132	T_C	0.2	R49bAG_s3
Chr3_7804363	Chr3	7804363	A_G	0.238095	R49bAG_s3
Chr3_9201499	Chr3	9201499	T_C	0.214286	R49bAG_s3
Chr3_9545336	Chr3	9545336	A_G	0.222222	R49bAG_s3
Chr3_9545443	Chr3	9545443	A_G	0.147059	R49bAG_s3
Chr3_12450410	Chr3	12450410	A_G	0.210526	R49bAG_s3
Chr3_16510220	Chr3	16510220	C_A	0.162162	R49bAG_s3
Chr3_22303651	Chr3	22303651	A_G	0.4	R49bAG_s3
Chr3_24738481	Chr3	24738481	A_G	0.285714	R49bAG_s3
Chr3_27546644	Chr3	27546644	A_G	0.166667	R49bAG_s3
Chr3_30789142	Chr3	30789142	A_G	0.294118	R49bAG_s3
Chr3_31224591	Chr3	31224591	C_T	0.235294	R49bAG_s3
Chr3_32173161	Chr3	32173161	A_G	0.138889	R49bAG_s3
Chr3_34792240	Chr3	34792240	T_C	0.2	R49bAG_s3
Chr3_35868409	Chr3	35868409	T_C	0.272727	R49bAG_s3
Chr3_36608989	Chr3	36608989	A_G	0.333333	R49bAG_s3
Chr4_8037167	Chr4	8037167	T_C	0.1875	R49bAG_s3
Chr4_19698752	Chr4	19698752	A_G	0.222222	R49bAG_s3
Chr4_21280181	Chr4	21280181	A_G	0.333333	R49bAG_s3
Chr4_21280214	Chr4	21280214	A_G	0.4	R49bAG_s3
Chr4_21280273	Chr4	21280273	A_G	0.285714	R49bAG_s3
Chr4_28226013	Chr4	28226013	T_C	0.333333	R49bAG_s3
Chr4_30755620	Chr4	30755620	T_A	0.153846	R49bAG_s3
Chr4_32126265	Chr4	32126265	A_G	0.357143	R49bAG_s3
Chr4_35478859	Chr4	35478859	T_C	0.208333	R49bAG_s3
Chr4_36418829	Chr4	36418829	T_C	0.227273	R49bAG_s3
Chr5_1153389	Chr5	1153389	T_C	0.26087	R49bAG_s3
Chr5_4426053	Chr5	4426053	T_C	0.4	R49bAG_s3
Chr5_14215794	Chr5	14215794	T_C	0.130435	R49bAG_s3
Chr5_14664153	Chr5	14664153	A_G	0.16129	R49bAG_s3
Chr5_16287456	Chr5	16287456	T_C	0.185185	R49bAG_s3
Chr5_17382471	Chr5	17382471	T_C	0.25	R49bAG_s3
Chr5_19404531	Chr5	19404531	T_C	0.28125	R49bAG_s3
Chr5_20684193	Chr5	20684193	A_G	0.25	R49bAG_s3
Chr5_21707455	Chr5	21707455	A_G	0.333333	R49bAG_s3
Chr5_26700795	Chr5	26700795	A_G	0.285714	R49bAG_s3
Chr5_26735363	Chr5	26735363	A_G	0.175439	R49bAG_s3
Chr5_28170910	Chr5	28170910	T_C	0.190476	R49bAG_s3
Chr5_28171012	Chr5	28171012	T_C	0.24	R49bAG_s3
Chr5_29870648	Chr5	29870648	T_C	0.307692	R49bAG_s3
Chr6_2124577	Chr6	2124577	A_G	0.217391	R49bAG_s3
Chr6_8317073	Chr6	8317073	T_C	0.272727	R49bAG_s3
Chr6_12575886	Chr6	12575886	A_G	0.333333	R49bAG_s3
Chr6_16767781	Chr6	16767781	A_G	0.222222	R49bAG_s3
Chr6_21428954	Chr6	21428954	C_T	1	R49bAG_s3
Chr6_21428980	Chr6	21428980	A_G	1	R49bAG_s3
Chr6_21429023	Chr6	21429023	A_G	1	R49bAG_s3
Chr6_23873519	Chr6	23873519	T_C	0.176471	R49bAG_s3
Chr6_27435211	Chr6	27435211	T_C	0.217391	R49bAG_s3
Chr6_30096842	Chr6	30096842	A_G	0.272727	R49bAG_s3
Chr7_2081716	Chr7	2081716	T_C	0.148148	R49bAG_s3
Chr7_17365518	Chr7	17365518	A_G	0.307692	R49bAG_s3
Chr7_20610191	Chr7	20610191	T_C	0.6	R49bAG_s3
Chr7_20629686	Chr7	20629686	T_C	0.235294	R49bAG_s3
Chr7_20629728	Chr7	20629728	T_C	0.238095	R49bAG_s3
Chr7_21532645	Chr7	21532645	C_A	0.545455	R49bAG_s3
Chr7_25282388	Chr7	25282388	A_G	0.2	R49bAG_s3
Chr8_4456808	Chr8	4456808	T_C	0.2	R49bAG_s3
Chr8_7775684	Chr8	7775684	A_G	0.454545	R49bAG_s3
Chr8_13700295	Chr8	13700295	A_G	0.4	R49bAG_s3
Chr8_14565638	Chr8	14565638	A_G	0.384615	R49bAG_s3
Chr8_16698940	Chr8	16698940	T_C	0.235294	R49bAG_s3
Chr8_17690523	Chr8	17690523	T_C	0.333333	R49bAG_s3
Chr8_21553387	Chr8	21553387	A_G	0.266667	R49bAG_s3
Chr9_7797	Chr9	7797	A_G	0.25	R49bAG_s3
Chr9_6315005	Chr9	6315005	T_C	0.4	R49bAG_s3
Chr9_6431064	Chr9	6431064	A_G	0.571429	R49bAG_s3
Chr9_6431105	Chr9	6431105	A_G	0.25	R49bAG_s3
Chr9_16313606	Chr9	16313606	A_G	0.4	R49bAG_s3
Chr9_17074329	Chr9	17074329	C_A	0.6	R49bAG_s3
Chr9_17388726	Chr9	17388726	T_C	0.178571	R49bAG_s3
Chr9_19202635	Chr9	19202635	A_G	0.235294	R49bAG_s3
Chr9_20826737	Chr9	20826737	A_G	0.238095	R49bAG_s3
Chr9_21588483	Chr9	21588483	T_C	0.388889	R49bAG_s3
Chr9_21589119	Chr9	21589119	T_C	0.2	R49bAG_s3
Chr10_6043451	Chr10	6043451	A_G	0.333333	R49bAG_s3
Chr10_6043508	Chr10	6043508	A_G	0.538462	R49bAG_s3
Chr10_15968402	Chr10	15968402	A_G	0.444444	R49bAG_s3
Chr10_15968743	Chr10	15968743	C_T	0.571429	R49bAG_s3
Chr10_21245741	Chr10	21245741	T_C	0.272727	R49bAG_s3
Chr11_19630482	Chr11	19630482	T_C	0.357143	R49bAG_s3
Chr11_25045967	Chr11	25045967	T_C	0.5	R49bAG_s3
Chr11_27920974	Chr11	27920974	A_G	0.266667	R49bAG_s3
Chr11_28674468	Chr11	28674468	T_C	0.6	R49bAG_s3
Chr11_29058758	Chr11	29058758	T_C	0.384615	R49bAG_s3
Chr12_4027121	Chr12	4027121	A_G	0.157895	R49bAG_s3
Chr12_4972260	Chr12	4972260	A_G	0.307692	R49bAG_s3
Chr12_5135535	Chr12	5135535	A_G	0.25	R49bAG_s3
Chr12_12778179	Chr12	12778179	T_A	0.333333	R49bAG_s3
Chr12_13357490	Chr12	13357490	A_G	0.235294	R49bAG_s3
Chr12_24035553	Chr12	24035553	A_G	0.25	R49bAG_s3
scaffold_34_39406	scaffold_34	39406	A_C	0.227273	R49bAG_s3
Chr1_21986585	Chr1	21986585	C_T	0.4	R49bM_s1
Chr1_33824235	Chr1	33824235	C_T	0.375	R49bM_s1
Chr1_35857735	Chr1	35857735	C_G	0.214286	R49bM_s1
Chr1_40900047	Chr1	40900047	C_T	0.363636	R49bM_s1
Chr3_8055847	Chr3	8055847	C_A	0.727273	R49bM_s1
Chr4_23740189	Chr4	23740189	C_T	0.307692	R49bM_s1
Chr6_513338	Chr6	513338	A_T	0.294118	R49bM_s1
Chr6_4114963	Chr6	4114963	C_G	0.214286	R49bM_s1
Chr1_8924811	Chr1	8924811	C_A	0.555556	R49bM_s2
Chr2_29992731	Chr2	29992731	C_A	0.333333	R49bM_s2
Chr2_29992732	Chr2	29992732	T_A	0.333333	R49bM_s2
Chr3_31161558	Chr3	31161558	T_A	0.318182	R49bM_s2
Chr4_8597994	Chr4	8597994	A_T	0.2	R49bM_s2
Chr4_33019110	Chr4	33019110	G_A	0.5	R49bM_s2
Chr5_27347463	Chr5	27347463	G_A	0.307692	R49bM_s2
Chr6_28215926	Chr6	28215926	C_T	0.166667	R49bM_s2
Chr9_10417091	Chr9	10417091	T_A	0.666667	R49bM_s2
Chr11_638516	Chr11	638516	T_A	0.625	R49bM_s2
Chr11_4144276	Chr11	4144276	G_A	0.363636	R49bM_s2
Chr12_22513674	Chr12	22513674	G_A	0.3	R49bM_s2
Chr1_31495058	Chr1	31495058	C_G	0.222222	R49bM_s3
Chr3_33913083	Chr3	33913083	G_A	0.380952	R49bM_s3
Chr7_4444446	Chr7	4444446	G_C	0.533333	R49bM_s3
Chr8_20197745	Chr8	20197745	C_A	0.785714	R49bM_s3
Chr9_20897255	Chr9	20897255	G_A	0.25	R49bM_s3
Chr1_10076036	Chr1	10076036	C_A	0.333333	R49bTm_s1
Chr2_30767122	Chr2	30767122	G_A	0.266667	R49bTm_s1
Chr2_31155419	Chr2	31155419	C_T	0.193548	R49bTm_s1
Chr2_34590971	Chr2	34590971	C_T	0.222222	R49bTm_s1
Chr2_35709177	Chr2	35709177	A_C	0.3	R49bTm_s1
Chr3_32178191	Chr3	32178191	T_A	0.555556	R49bTm_s1
Chr4_12846456	Chr4	12846456	T_C	0.25	R49bTm_s1
Chr4_35850517	Chr4	35850517	G_T	0.294118	R49bTm_s1
Chr5_1445561	Chr5	1445561	G_A	0.153846	R49bTm_s1
Chr5_2119493	Chr5	2119493	G_A	0.3	R49bTm_s1
Chr6_9156567	Chr6	9156567	T_A	0.75	R49bTm_s1
Chr6_27349106	Chr6	27349106	C_A	0.444444	R49bTm_s1
Chr9_10432519	Chr9	10432519	G_A	0.2	R49bTm_s1
Chr11_638514	Chr11	638514	C_A	0.266667	R49bTm_s1
Chr11_1438560	Chr11	1438560	C_A	0.428571	R49bTm_s1
Chr11_2018655	Chr11	2018655	A_T	0.4	R49bTm_s1
Chr11_3770998	Chr11	3770998	A_G	0.344828	R49bTm_s1
Chr11_6448879	Chr11	6448879	T_A	0.125	R49bTm_s1
Chr11_19228277	Chr11	19228277	G_A	0.176471	R49bTm_s1
Chr12_24607391	Chr12	24607391	C_T	0.3	R49bTm_s1
Chr2_36943182	Chr2	36943182	C_T	0.333333	R49bTm_s2
Chr3_36490725	Chr3	36490725	G_A	0.285714	R49bTm_s2
Chr5_7980787	Chr5	7980787	C_A	0.210526	R49bTm_s2
Chr12_774499	Chr12	774499	G_A	0.285714	R49bTm_s2
Chr2_2958685	Chr2	2958685	C_T	0.25	R49bTm_s3
Chr2_17988762	Chr2	17988762	T_A	0.230769	R49bTm_s3
Chr2_30491251	Chr2	30491251	C_A	0.307692	R49bTm_s3
Chr3_32007	Chr3	32007	T_C	0.25	R49bTm_s3
Chr3_1461847	Chr3	1461847	T_A	0.125	R49bTm_s3
Chr3_33795661	Chr3	33795661	A_G	0.25	R49bTm_s3
Chr3_34641293	Chr3	34641293	T_A	1	R49bTm_s3
Chr3_36780933	Chr3	36780933	G_A	0.5	R49bTm_s3
Chr4_34236879	Chr4	34236879	A_C	0.416667	R49bTm_s3
Chr5_11923207	Chr5	11923207	C_T	0.2	R49bTm_s3
Chr5_19736347	Chr5	19736347	C_A	0.1875	R49bTm_s3
Chr5_20930044	Chr5	20930044	G_T	0.428571	R49bTm_s3
Chr5_20930111	Chr5	20930111	T_A	0.4	R49bTm_s3
Chr6_20002751	Chr6	20002751	T_G	0.5	R49bTm_s3
Chr6_25991865	Chr6	25991865	C_T	0.4	R49bTm_s3
Chr7_10563010	Chr7	10563010	C_T	0.2	R49bTm_s3
Chr7_22720918	Chr7	22720918	C_G	0.210526	R49bTm_s3
Chr7_28130629	Chr7	28130629	C_T	0.615385	R49bTm_s3
Chr8_8566544	Chr8	8566544	C_T	0.230769	R49bTm_s3
Chr8_28927144	Chr8	28927144	T_A	0.866667	R49bTm_s3
Chr10_7995910	Chr10	7995910	G_A	0.35	R49bTm_s3
Chr11_638516	Chr11	638516	T_A	0.428571	R49bTm_s3
Chr1_3047725	Chr1	3047725	T_C	0.6	R49bg_s1
Chr1_4253221	Chr1	4253221	T_C	0.333333	R49bg_s1
Chr1_19078612	Chr1	19078612	T_C	0.307692	R49bg_s1
Chr2_8822211	Chr2	8822211	T_C	0.32	R49bg_s1
Chr2_11076969	Chr2	11076969	T_C	0.125	R49bg_s1
Chr3_1373101	Chr3	1373101	C_A	0.119048	R49bg_s1
Chr3_3447388	Chr3	3447388	G_A	0.181818	R49bg_s1
Chr3_8124072	Chr3	8124072	T_C	0.4	R49bg_s1
Chr4_34880331	Chr4	34880331	A_G	0.190476	R49bg_s1
Chr6_11400603	Chr6	11400603	T_C	0.307692	R49bg_s1
Chr6_27673926	Chr6	27673926	A_G	0.235294	R49bg_s1
Chr7_26065312	Chr7	26065312	T_C	0.230769	R49bg_s1
Chr8_6689431	Chr8	6689431	C_T	0.25	R49bg_s1
Chr8_20778012	Chr8	20778012	A_G	0.222222	R49bg_s1
Chr8_24232091	Chr8	24232091	A_T	0.321429	R49bg_s1
Chr9_16795579	Chr9	16795579	G_A	0.173913	R49bg_s1
Chr9_18261344	Chr9	18261344	T_C	0.272727	R49bg_s1
Chr9_18261717	Chr9	18261717	T_C	0.444444	R49bg_s1
Chr1_2261463	Chr1	2261463	T_C	0.4	R49bg_s2
Chr1_3047797	Chr1	3047797	T_C	0.3	R49bg_s2
Chr2_48807	Chr2	48807	T_C	0.210526	R49bg_s2
Chr2_5838625	Chr2	5838625	T_C	0.192308	R49bg_s2
Chr2_5838667	Chr2	5838667	T_C	0.178571	R49bg_s2
Chr2_23362532	Chr2	23362532	A_G	0.363636	R49bg_s2
Chr2_36043506	Chr2	36043506	A_G	0.185185	R49bg_s2
Chr3_6507332	Chr3	6507332	T_C	0.148148	R49bg_s2
Chr3_7074609	Chr3	7074609	A_G	0.5	R49bg_s2
Chr3_29745193	Chr3	29745193	A_G	0.25	R49bg_s2
Chr3_32758985	Chr3	32758985	T_C	0.266667	R49bg_s2
Chr3_34849774	Chr3	34849774	T_C	0.136364	R49bg_s2
Chr4_26201388	Chr4	26201388	T_C	0.277778	R49bg_s2
Chr4_28441905	Chr4	28441905	T_C	0.266667	R49bg_s2
Chr4_32361314	Chr4	32361314	T_A	0.571429	R49bg_s2
Chr4_33437016	Chr4	33437016	T_C	0.4	R49bg_s2
Chr5_18922652	Chr5	18922652	T_C	0.294118	R49bg_s2
Chr5_18922911	Chr5	18922911	T_C	0.172414	R49bg_s2
Chr5_20684193	Chr5	20684193	A_G	0.185185	R49bg_s2
Chr6_7826589	Chr6	7826589	A_G	0.178571	R49bg_s2
Chr6_7827203	Chr6	7827203	A_G	0.142857	R49bg_s2
Chr6_7827247	Chr6	7827247	A_G	0.16	R49bg_s2
Chr6_13634942	Chr6	13634942	A_G	0.173913	R49bg_s2
Chr7_4485780	Chr7	4485780	T_C	0.294118	R49bg_s2
Chr8_2184174	Chr8	2184174	C_T	0.3125	R49bg_s2
Chr8_2184191	Chr8	2184191	T_C	0.333333	R49bg_s2
Chr8_5190475	Chr8	5190475	T_C	0.5	R49bg_s2
Chr9_12457262	Chr9	12457262	T_C	0.333333	R49bg_s2
Chr9_12457526	Chr9	12457526	T_C	0.4	R49bg_s2
Chr9_12457748	Chr9	12457748	T_C	0.2	R49bg_s2
Chr9_12458609	Chr9	12458609	T_C	0.176471	R49bg_s2
Chr10_3424064	Chr10	3424064	A_G	0.222222	R49bg_s2
Chr10_16615319	Chr10	16615319	A_G	0.25	R49bg_s2
Chr10_21736064	Chr10	21736064	A_G	0.5	R49bg_s2
Chr11_24719496	Chr11	24719496	G_A	0.4	R49bg_s2
Chr11_29057333	Chr11	29057333	T_C	0.2	R49bg_s2
Chr12_8348371	Chr12	8348371	C_T	0.2	R49bg_s2
Chr1_13982635	Chr1	13982635	A_G	0.32	R49bg_s3
Chr1_20993120	Chr1	20993120	T_C	0.16	R49bg_s3
Chr1_21045698	Chr1	21045698	T_C	0.2	R49bg_s3
Chr1_21986585	Chr1	21986585	C_T	0.137255	R49bg_s3
Chr1_23412467	Chr1	23412467	T_C	0.428571	R49bg_s3
Chr1_23413277	Chr1	23413277	T_C	0.277778	R49bg_s3
Chr1_23413514	Chr1	23413514	T_C	0.208333	R49bg_s3
Chr1_23414404	Chr1	23414404	T_C	0.416667	R49bg_s3
Chr1_24240796	Chr1	24240796	T_C	0.166667	R49bg_s3
Chr1_28291862	Chr1	28291862	T_C	0.206897	R49bg_s3
Chr1_28291919	Chr1	28291919	T_C	0.3	R49bg_s3
Chr1_30889222	Chr1	30889222	G_A	0.25	R49bg_s3
Chr1_30995864	Chr1	30995864	T_C	0.217391	R49bg_s3
Chr1_31871401	Chr1	31871401	A_G	0.222222	R49bg_s3
Chr1_33824484	Chr1	33824484	A_G	0.266667	R49bg_s3
Chr1_34758932	Chr1	34758932	A_G	0.181818	R49bg_s3
Chr1_37668922	Chr1	37668922	A_G	0.277778	R49bg_s3
Chr1_40347497	Chr1	40347497	A_G	0.190476	R49bg_s3
Chr2_2162246	Chr2	2162246	A_G	0.307692	R49bg_s3
Chr2_4900950	Chr2	4900950	A_G	0.133333	R49bg_s3
Chr2_4901078	Chr2	4901078	A_G	0.3125	R49bg_s3
Chr2_26205434	Chr2	26205434	C_A	0.291667	R49bg_s3
Chr2_26205436	Chr2	26205436	C_A	0.304348	R49bg_s3
Chr2_30581364	Chr2	30581364	T_C	0.285714	R49bg_s3
Chr3_3060575	Chr3	3060575	A_G	0.208333	R49bg_s3
Chr3_3447388	Chr3	3447388	G_A	0.166667	R49bg_s3
Chr3_3529672	Chr3	3529672	A_G	0.217391	R49bg_s3
Chr3_3530597	Chr3	3530597	A_G	0.210526	R49bg_s3
Chr3_18026398	Chr3	18026398	T_C	0.166667	R49bg_s3
Chr3_22695670	Chr3	22695670	T_C	0.4	R49bg_s3
Chr3_22922330	Chr3	22922330	T_C	0.266667	R49bg_s3
Chr3_28408456	Chr3	28408456	A_G	0.121212	R49bg_s3
Chr3_31495292	Chr3	31495292	A_G	0.1875	R49bg_s3
Chr3_35156421	Chr3	35156421	A_G	0.153846	R49bg_s3
Chr3_37535916	Chr3	37535916	A_G	0.307692	R49bg_s3
Chr4_8037167	Chr4	8037167	T_C	0.294118	R49bg_s3
Chr4_8037617	Chr4	8037617	T_C	0.375	R49bg_s3
Chr4_8037633	Chr4	8037633	T_C	0.2	R49bg_s3
Chr4_8037705	Chr4	8037705	T_C	0.368421	R49bg_s3
Chr4_23059648	Chr4	23059648	T_C	0.4	R49bg_s3
Chr4_30969765	Chr4	30969765	A_G	0.263158	R49bg_s3
Chr5_1783006	Chr5	1783006	A_G	0.16	R49bg_s3
Chr5_4522165	Chr5	4522165	A_G	0.222222	R49bg_s3
Chr5_4930680	Chr5	4930680	G_T	0.411765	R49bg_s3
Chr5_11089905	Chr5	11089905	A_T	0.411765	R49bg_s3
Chr6_968102	Chr6	968102	T_C	0.333333	R49bg_s3
Chr6_1482653	Chr6	1482653	T_C	0.219048	R49bg_s3
Chr6_10968913	Chr6	10968913	A_G	0.166667	R49bg_s3
Chr6_10970828	Chr6	10970828	A_G	0.277778	R49bg_s3
Chr6_23515276	Chr6	23515276	A_G	0.266667	R49bg_s3
Chr6_29860413	Chr6	29860413	A_G	0.444444	R49bg_s3
Chr7_1000140	Chr7	1000140	T_C	0.235294	R49bg_s3
Chr7_20707384	Chr7	20707384	T_C	0.538462	R49bg_s3
Chr7_23277776	Chr7	23277776	A_G	0.190476	R49bg_s3
Chr8_20197745	Chr8	20197745	C_A	0.714286	R49bg_s3
Chr8_29138882	Chr8	29138882	A_G	0.192308	R49bg_s3
Chr9_16061633	Chr9	16061633	A_G	0.235294	R49bg_s3
Chr9_16638252	Chr9	16638252	G_A	0.5	R49bg_s3
Chr9_16795067	Chr9	16795067	T_C	0.4	R49bg_s3
Chr9_19345242	Chr9	19345242	T_C	0.135135	R49bg_s3
Chr11_638516	Chr11	638516	T_A	0.3	R49bg_s3
Chr11_17073646	Chr11	17073646	A_G	0.25	R49bg_s3
Chr12_4027121	Chr12	4027121	A_G	0.169014	R49bg_s3
Chr12_5544974	Chr12	5544974	T_C	0.192308	R49bg_s3
Chr12_26364432	Chr12	26364432	C_T	0.210526	R49bg_s3
Chr1_16892718	Chr1	16892718	C_A	0.181818	Rsp_s1
Chr2_4122702	Chr2	4122702	C_A	0.25	Rsp_s1
Chr2_25687133	Chr2	25687133	G_T	0.4	Rsp_s1
Chr5_23317147	Chr5	23317147	G_A	0.5	Rsp_s1
Chr7_202904	Chr7	202904	C_T	0.5	Rsp_s1
Chr8_29015305	Chr8	29015305	T_A	0.285714	Rsp_s1
Chr8_29015307	Chr8	29015307	T_A	0.3	Rsp_s1
Chr10_23149922	Chr10	23149922	C_T	0.384615	Rsp_s1
Chr11_1604683	Chr11	1604683	T_C	0.346154	Rsp_s1
Chr12_3197813	Chr12	3197813	C_T	0.2	Rsp_s1
Chr3_2105742	Chr3	2105742	T_C	0.266667	Rsp_s2
Chr3_21781645	Chr3	21781645	C_T	0.333333	Rsp_s2
Chr7_17360843	Chr7	17360843	G_A	0.210526	Rsp_s2
Chr8_26041272	Chr8	26041272	C_T	0.263158	Rsp_s2
Chr10_23503828	Chr10	23503828	G_A	0.777778	Rsp_s2
Chr2_7521789	Chr2	7521789	C_T	0.235294	Rsp_s3
Chr2_21076461	Chr2	21076461	G_A	0.25	Rsp_s3
Chr2_27729900	Chr2	27729900	G_A	0.235294	Rsp_s3
Chr6_5241827	Chr6	5241827	G_C	0.285714	Rsp_s3
Chr7_3525968	Chr7	3525968	G_C	0.294118	Rsp_s3
Chr7_3525970	Chr7	3525970	G_T	0.30303	Rsp_s3
Chr7_27789231	Chr7	27789231	T_C	0.181818	Rsp_s3
Chr7_27789241	Chr7	27789241	G_A	0.6	Rsp_s3
Chr7_27789242	Chr7	27789242	G_C	0.6	Rsp_s3
Chr7_27789245	Chr7	27789245	G_C	0.578947	Rsp_s3
Chr7_27789249	Chr7	27789249	A_C	0.6875	Rsp_s3
Chr10_7995910	Chr10	7995910	G_A	0.333333	Rsp_s3
Chr10_18470210	Chr10	18470210	T_C	0.210526	Rsp_s3
Chr12_342202	Chr12	342202	A_T	0.189189	Rsp_s3
Chr12_10058546	Chr12	10058546	C_T	0.266667	Rsp_s3
Chr12_20824322	Chr12	20824322	G_A	0.285714	Rsp_s3

## Sheet: Table S10
Table S10, Summary of clustered A>G DNA SNVs
SNV_ID	Chromosome	Position	SNVs type	Ratio of SNVs	Plant _ID	SNV_ID	Chromosome	Position	SNVs type	Ratio of SNVs	Plant _ID
Chr7_425431	Chr7	425431	A_G	0.333333	49bTm_s1	Chr7_425435	Chr7	425435	A_G	0.363636	49bTm_s1
Chr6_1056464	Chr6	1056464	T_C	0.59375	53DEP_s3	Chr6_1056465	Chr6	1056465	T_C	0.59375	53DEP_s3
Chr2_1682518	Chr2	1682518	A_G	0.451613	53SE_s2	Chr2_1682529	Chr2	1682529	A_G	0.411765	53SE_s2
Chr12_4252942	Chr12	4252942	A_G	0.666667	49bM_s3	Chr12_4252944	Chr12	4252944	A_G	0.727273	49bM_s3
Chr2_4459687	Chr2	4459687	T_C	0.394737	49bTm_s2	Chr2_4459690	Chr2	4459690	T_C	0.405405	49bTm_s2
Chr1_4791855	Chr1	4791855	T_C	0.55	53G_s2	Chr1_4791857	Chr1	4791857	T_C	0.538462	53G_s2
Chr7_5174871	Chr7	5174871	T_C	0.4375	53DEP_s2	Chr7_5174911	Chr7	5174911	T_C	0.6	53DEP_s2
Chr7_5174911	Chr7	5174911	T_C	0.6	53DEP_s2	Chr7_5174913	Chr7	5174913	T_C	0.615385	53DEP_s2
Chr6_5509407	Chr6	5509407	T_C	0.321429	53SE_s3	Chr6_5509439	Chr6	5509439	T_C	0.333333	53SE_s3
Chr6_5509546	Chr6	5509546	T_C	0.318182	53SE_s3	Chr6_5509575	Chr6	5509575	T_C	0.346154	53SE_s3
Chr6_5509575	Chr6	5509575	T_C	0.346154	53SE_s3	Chr6_5509578	Chr6	5509578	T_C	0.346154	53SE_s3
Chr3_5643413	Chr3	5643413	A_G	0.571429	53DEP_s1	Chr3_5643414	Chr3	5643414	A_G	0.571429	53DEP_s1
Chr8_5875818	Chr8	5875818	T_C	0.547619	53bg_s1	Chr8_5875839	Chr8	5875839	T_C	0.571429	53bg_s1
Chr5_10971531	Chr5	10971531	T_C	0.470588	49bTm_s2	Chr5_10971573	Chr5	10971573	A_G	0.638889	49bTm_s2
Chr8_14993945	Chr8	14993945	A_G	0.69697	53DEP_s2	Chr8_14993948	Chr8	14993948	A_G	0.666667	53DEP_s2
Chr4_17508417	Chr4	17508417	A_G	0.216667	53bg_s1	Chr4_17508420	Chr4	17508420	A_G	0.216667	53bg_s1
Chr4_17508420	Chr4	17508420	A_G	0.216667	53bg_s1	Chr4_17508437	Chr4	17508437	A_G	0.213115	53bg_s1
Chr9_19423840	Chr9	19423840	T_C	0.5	53DEP_s1	Chr9_19423866	Chr9	19423866	T_C	0.419355	53DEP_s1
Chr2_20264894	Chr2	20264894	T_C	0.483871	50SE_s2	Chr2_20264901	Chr2	20264901	T_C	0.457143	50SE_s2
Chr12_20550424	Chr12	20550424	T_C	0.404762	53DEP_s1	Chr12_20550467	Chr12	20550467	T_C	0.377778	53DEP_s1
Chr2_21222101	Chr2	21222101	A_G	0.575758	53DEP_s3	Chr2_21222138	Chr2	21222138	A_G	0.5	53DEP_s3
Chr2_21222138	Chr2	21222138	A_G	0.5	53DEP_s3	Chr2_21222156	Chr2	21222156	A_G	0.391304	53DEP_s3
Chr10_21363039	Chr10	21363039	T_C	0.5	50bg_s1	Chr10_21363054	Chr10	21363054	A_G	0.487179	50bg_s1
Chr4_24808742	Chr4	24808742	A_G	0.483871	53SE_s2	Chr4_24808768	Chr4	24808768	A_G	0.5	53SE_s2
Chr4_24808768	Chr4	24808768	A_G	0.5	53SE_s2	Chr4_24808776	Chr4	24808776	A_G	0.5	53SE_s2
Chr4_24808776	Chr4	24808776	A_G	0.5	53SE_s2	Chr4_24808779	Chr4	24808779	A_G	0.482759	53SE_s2
Chr4_24808779	Chr4	24808779	A_G	0.482759	53SE_s2	Chr4_24808781	Chr4	24808781	A_G	0.466667	53SE_s2
Chr4_24808781	Chr4	24808781	A_G	0.466667	53SE_s2	Chr4_24808786	Chr4	24808786	A_G	0.466667	53SE_s2
Chr4_24808786	Chr4	24808786	A_G	0.466667	53SE_s2	Chr4_24808792	Chr4	24808792	A_G	0.40625	53SE_s2
Chr12_26388503	Chr12	26388503	T_C	0.35	53SE_s3	Chr12_26388541	Chr12	26388541	T_C	0.521739	53SE_s3
Chr1_31725589	Chr1	31725589	T_C	0.547619	53G_s2	Chr1_31725590	Chr1	31725590	T_C	0.55814	53G_s2
Chr3_32093402	Chr3	32093402	A_G	0.25	53DEP_s2	Chr3_32093409	Chr3	32093409	T_C	0.25	53DEP_s2
Chr3_32642882	Chr3	32642882	T_C	0.571429	49bM_s3	Chr3_32642885	Chr3	32642885	T_C	0.571429	49bM_s3
Chr3_32917361	Chr3	32917361	A_G	0.625	53DEP_s1	Chr3_32917367	Chr3	32917367	A_G	0.645833	53DEP_s1
Chr3_32917367	Chr3	32917367	A_G	0.645833	53DEP_s1	Chr3_32917382	Chr3	32917382	A_G	0.659091	53DEP_s1
Chr3_32917382	Chr3	32917382	A_G	0.659091	53DEP_s1	Chr3_32917386	Chr3	32917386	A_G	0.659091	53DEP_s1
Chr3_32917386	Chr3	32917386	A_G	0.659091	53DEP_s1	Chr3_32917399	Chr3	32917399	A_G	0.625	53DEP_s1
Chr3_32917399	Chr3	32917399	A_G	0.625	53DEP_s1	Chr3_32917406	Chr3	32917406	A_G	0.575	53DEP_s1
Chr3_32917406	Chr3	32917406	A_G	0.575	53DEP_s1	Chr3_32917439	Chr3	32917439	A_G	0.457143	53DEP_s1
Chr3_32917512	Chr3	32917512	A_G	0.521739	53DEP_s1	Chr3_32917524	Chr3	32917524	A_G	0.56	53DEP_s1
Chr3_32917524	Chr3	32917524	A_G	0.56	53DEP_s1	Chr3_32917533	Chr3	32917533	A_G	0.530612	53DEP_s1
Chr3_33490411	Chr3	33490411	T_C	0.444444	53DEP_s1	Chr3_33490413	Chr3	33490413	T_C	0.444444	53DEP_s1
Chr1_35761546	Chr1	35761546	T_C	0.469388	53DEP_s1	Chr1_35761551	Chr1	35761551	T_C	0.4375	53DEP_s1
Chr1_38758917	Chr1	38758917	A_G	0.428571	53DEP_s3	Chr1_38758940	Chr1	38758940	A_G	0.428571	53DEP_s3

[truncated: 2 more sheets: Table S11, Table S12]
